# Supplementary material for: Methyl 9H-carbazole-9-acetate
Source: Acta Crystallogr Sect E Struct Rep Online. 2009 Apr 25;65(Pt 5):o1136. doi: 10.1107/S1600536809015141 (PMC2977808; doi:10.1107/S1600536809015141)
Supplement: Supplementary file 1 [file e-65-o1136-sup1.cif]

##############################################################################
###                                                                        ###
###        Electronic paper (Acta Crystallographica Section E)             ###
###                                                                        ###
##############################################################################
#                                                                            #
# This CIF contains the data in a paper accepted for publication in Acta     #
# Crystallographica Section E. It conforms to the requirements of Notes      #
# for Authors for Section E, and has been peer reviewed under the auspices   #
# of the IUCr Commission on Journals.                                        #
#                                                                            #
# Full details of the Crystallographic Information File format               #
# are given in the paper "The Crystallographic Information File (CIF):       #
# a New Standard Archive File for Crystallography" by S. R. Hall, F. H.      #
# Allen and I. D. Brown [Acta Cryst. (1991), A47, 655-685].                  #
#                                                                            #
# The current version of the core CIF dictionary is obtainable from          #
# ftp://ftp.iucr.org/pub/cif_core.dic. The current version number is 2.4.    #
#                                                                            #
# Software is freely available for graphical display of the structure(s) in  #
# this CIF.  For information consult the CIF home page http://www.iucr.org/  #
# cif/home.html                                                              #
#                                                                            #
# This file may be used for bona fide research purposes within the           #
# scientific community so long as proper attribution is given to the journal # 
# article from which it was obtained.                                        #
#                                                                            #
##############################################################################
                                             
data_I
_audit_creation_method     SHELXL-97
_chemical_name_systematic
;
Methyl 9<i>H</i>-carbazole-9-acetate
;
_chemical_name_common     ?
_chemical_formula_moiety     'C15 H13 N O2'
_chemical_formula_sum     'C15 H13 N O2'
_chemical_formula_iupac     'C15 H13 N O2'
_chemical_formula_weight     239.26
_chemical_melting_point     ?
_symmetry_cell_setting     Monoclinic
_symmetry_space_group_name_H-M     'P 21/c'
_symmetry_space_group_name_Hall     '-P 2ybc'
loop_
    _symmetry_equiv_pos_as_xyz
    'x, y, z'
    '-x, y+1/2, -z+1/2'
    '-x, -y, -z'
    'x, -y-1/2, z-1/2'
_cell_length_a     10.875(3)
_cell_length_b     5.8773(12)
_cell_length_c     18.608(4)
_cell_angle_alpha     90.00
_cell_angle_beta     103.599(3)
_cell_angle_gamma     90.00
_cell_volume     1155.9(5)
_cell_formula_units_Z     4
_cell_measurement_reflns_used     3382
_cell_measurement_theta_min     3.29
_cell_measurement_theta_max     27.48
_cell_measurement_temperature     93(2)
_exptl_crystal_description     Prism
_exptl_crystal_colour     Colorless
_exptl_crystal_size_max     0.43
_exptl_crystal_size_mid     0.33
_exptl_crystal_size_min     0.27
_exptl_crystal_density_diffrn     1.375
_exptl_crystal_density_meas     ?
_exptl_crystal_density_method     'not measured'
_exptl_crystal_F_000     504
_exptl_absorpt_coefficient_mu     0.092
_exptl_absorpt_correction_type     none
_exptl_absorpt_process_details     ?
_exptl_absorpt_correction_T_min     ?
_exptl_absorpt_correction_T_max     ?
_exptl_special_details
;
;
_diffrn_ambient_temperature     93(2)
_diffrn_radiation_type     MoK\a
_diffrn_radiation_wavelength     0.71073
_diffrn_radiation_source     'Rotating Anode'
_diffrn_radiation_monochromator     graphite
_diffrn_measurement_device_type     'Rigaku SPIDER'
_diffrn_measurement_method     \w
_diffrn_detector_area_resol_mean     ?
_diffrn_reflns_number     8735
_diffrn_reflns_av_R_equivalents     0.0405
_diffrn_reflns_av_sigmaI/netI     0.0595
_diffrn_reflns_theta_min     3.29
_diffrn_reflns_theta_max     27.47
_diffrn_reflns_theta_full     27.47
_diffrn_measured_fraction_theta_max     0.990
_diffrn_measured_fraction_theta_full     0.990
_diffrn_reflns_limit_h_min     -14
_diffrn_reflns_limit_h_max     14
_diffrn_reflns_limit_k_min     -7
_diffrn_reflns_limit_k_max     7
_diffrn_reflns_limit_l_min     -24
_diffrn_reflns_limit_l_max     20
_diffrn_standards_number     0
_diffrn_standards_interval_count     0
_diffrn_standards_interval_time     0
_diffrn_standards_decay_%     0
_refine_special_details
;
Refinement of <i>F</i>^2^ against ALL reflections. The weighted <i>R</i>-factor
<i>wR</i> and
goodness of fit <i>S</i> are based on <i>F</i>^2^, conventional
<i>R</i>-factors <i>R</i> are based
on <i>F</i>, with <i>F</i> set to zero for negative <i>F</i>^2^. The threshold
expression of
<i>F</i>^2^ > \s(<i>F</i>^2^) is used only for calculating <i>R</i>-factors(gt)
<i>etc</i>. and is
not relevant to the choice of reflections for refinement. <i>R</i>-factors
based
on <i>F</i>^2^ are statistically about twice as large as those based on
<i>F</i>, and <i>R</i>-
factors based on ALL data will be even larger.
;
_reflns_number_total     2615
_reflns_number_gt     1587
_reflns_threshold_expression     I>2\s(I)
_refine_ls_structure_factor_coef     Fsqd
_refine_ls_matrix_type     full
_refine_ls_R_factor_all     0.0840
_refine_ls_R_factor_gt     0.0547
_refine_ls_wR_factor_gt     0.1237
_refine_ls_wR_factor_ref     0.1427
_refine_ls_goodness_of_fit_ref     0.996
_refine_ls_restrained_S_all     0.996
_refine_ls_number_reflns     2615
_refine_ls_number_parameters     164
_refine_ls_number_restraints     0
_refine_ls_hydrogen_treatment     constr
_refine_ls_weighting_scheme     calc
_refine_ls_weighting_details
           'calc w=1/[\s^2^(Fo^2^)+(0.0306P)^2^+1.86P] where P=(Fo^2^+2Fc^2^)/3'
_atom_sites_solution_hydrogens     geom
_atom_sites_solution_primary     direct
_atom_sites_solution_secondary     difmap
_refine_ls_shift/su_max     0.000
_refine_ls_shift/su_mean     0.000
_refine_diff_density_max     0.327
_refine_diff_density_min     -0.363
_refine_ls_extinction_method     none
_refine_ls_extinction_coef     ?
loop_
    _atom_type_symbol
    _atom_type_description
    _atom_type_scat_dispersion_real
    _atom_type_scat_dispersion_imag
    _atom_type_scat_source
    'C' 'C' 0.0033 0.0016
                         'International Tables Vol C Tables 4.2.6.8 and 6.1.1.4'
    'H' 'H' 0.0000 0.0000
                         'International Tables Vol C Tables 4.2.6.8 and 6.1.1.4'
    'N' 'N' 0.0061 0.0033
                         'International Tables Vol C Tables 4.2.6.8 and 6.1.1.4'
    'O' 'O' 0.0106 0.0060
                         'International Tables Vol C Tables 4.2.6.8 and 6.1.1.4'
_computing_data_collection     'RAPID-AUTO (Rigaku, 2004)'
_computing_cell_refinement     'RAPID-AUTO (Rigaku, 2004)'
_computing_data_reduction     'RAPID-AUTO (Rigaku, 2004)'
_computing_structure_solution     'SHELXS97 (Sheldrick, 2008)'
_computing_structure_refinement     'SHELXL97 (Sheldrick, 2008)'
_computing_molecular_graphics     'SHELXTL (Sheldrick, 2008)'
_computing_publication_material     'SHELXTL (Sheldrick, 2008)'
loop_
    _atom_site_type_symbol
    _atom_site_label
    _atom_site_fract_x
    _atom_site_fract_y
    _atom_site_fract_z
    _atom_site_U_iso_or_equiv
    _atom_site_adp_type
    _atom_site_calc_flag
    _atom_site_refinement_flags
    _atom_site_occupancy
    _atom_site_disorder_assembly
    _atom_site_disorder_group
    O O1 0.15039(15) 0.6886(3) 0.49433(9) 0.0250(4) Uani d . 1 . .
    O O2 0.11310(18) 1.0517(3) 0.45700(10) 0.0349(5) Uani d . 1 . .
    N N1 0.31648(18) 0.7955(3) 0.62011(11) 0.0239(5) Uani d . 1 . .
    C C1 0.4231(2) 0.6749(4) 0.61296(13) 0.0242(5) Uani d . 1 . .
    C C2 0.5141(2) 0.7323(4) 0.57434(13) 0.0272(6) Uani d . 1 . .
    H H2 0.5081 0.8696 0.5468 0.033 Uiso calc R 1 . .
    C C3 0.6132(2) 0.5828(5) 0.57759(13) 0.0295(6) Uani d . 1 . .
    H H3 0.6767 0.6191 0.5520 0.035 Uiso calc R 1 . .
    C C4 0.6228(2) 0.3793(5) 0.61751(13) 0.0290(6) Uani d . 1 . .
    H H4 0.6912 0.2784 0.6179 0.035 Uiso calc R 1 . .
    C C5 0.5332(2) 0.3246(4) 0.65647(13) 0.0268(6) Uani d . 1 . .
    H H5 0.5400 0.1872 0.6840 0.032 Uiso calc R 1 . .
    C C6 0.4324(2) 0.4737(4) 0.65483(13) 0.0234(5) Uani d . 1 . .
    C C7 0.3267(2) 0.4732(4) 0.68959(13) 0.0237(5) Uani d . 1 . .
    C C8 0.2899(2) 0.3290(4) 0.74042(13) 0.0276(6) Uani d . 1 . .
    H H8 0.3364 0.1942 0.7568 0.033 Uiso calc R 1 . .
    C C9 0.1848(2) 0.3858(5) 0.76644(14) 0.0309(6) Uani d . 1 . .
    H H9 0.1602 0.2914 0.8021 0.037 Uiso calc R 1 . .
    C C10 0.1143(2) 0.5807(5) 0.74077(14) 0.0304(6) Uani d . 1 . .
    H H10 0.0412 0.6141 0.7585 0.036 Uiso calc R 1 . .
    C C11 0.1483(2) 0.7260(5) 0.69037(14) 0.0289(6) Uani d . 1 . .
    H H11 0.0994 0.8574 0.6730 0.035 Uiso calc R 1 . .
    C C12 0.2565(2) 0.6735(4) 0.66592(13) 0.0247(5) Uani d . 1 . .
    C C13 0.2590(2) 0.9803(4) 0.57265(13) 0.0263(6) Uani d . 1 . .
    H H13A 0.3273 1.0713 0.5597 0.032 Uiso calc R 1 . .
    H H13B 0.2146 1.0802 0.6012 0.032 Uiso calc R 1 . .
    C C14 0.1662(2) 0.9128(4) 0.50173(13) 0.0230(5) Uani d . 1 . .
    C C15 0.0599(2) 0.6135(4) 0.42803(13) 0.0284(6) Uani d . 1 . .
    H H15A -0.0252 0.6634 0.4301 0.034 Uiso calc R 1 . .
    H H15B 0.0617 0.4471 0.4250 0.034 Uiso calc R 1 . .
    H H15C 0.0821 0.6794 0.3844 0.034 Uiso calc R 1 . .
loop_
    _atom_site_aniso_label
    _atom_site_aniso_U_11
    _atom_site_aniso_U_22
    _atom_site_aniso_U_33
    _atom_site_aniso_U_12
    _atom_site_aniso_U_13
    _atom_site_aniso_U_23
    O1 0.0257(9) 0.0222(9) 0.0240(9) -0.0003(7) -0.0001(7) 0.0000(7)
    O2 0.0394(11) 0.0295(10) 0.0297(10) 0.0044(8) -0.0043(8) 0.0064(8)
    N1 0.0227(10) 0.0239(11) 0.0238(10) 0.0030(8) 0.0031(8) 0.0028(9)
    C1 0.0241(12) 0.0244(13) 0.0217(12) 0.0004(10) 0.0005(9) -0.0026(10)
    C2 0.0275(13) 0.0284(13) 0.0236(12) -0.0001(11) 0.0021(10) 0.0023(10)
    C3 0.0298(13) 0.0358(15) 0.0233(12) -0.0010(11) 0.0073(10) -0.0008(11)
    C4 0.0246(12) 0.0358(14) 0.0244(12) 0.0034(11) 0.0014(10) -0.0012(11)
    C5 0.0253(12) 0.0237(13) 0.0279(13) 0.0033(10) -0.0006(10) 0.0003(11)
    C6 0.0232(12) 0.0247(12) 0.0204(11) 0.0005(10) 0.0012(9) 0.0003(10)
    C7 0.0226(12) 0.0251(12) 0.0204(11) -0.0018(10) -0.0007(9) 0.0004(10)
    C8 0.0273(13) 0.0290(13) 0.0237(12) -0.0021(11) 0.0001(10) -0.0008(11)
    C9 0.0271(13) 0.0361(15) 0.0278(13) -0.0034(12) 0.0031(10) 0.0010(12)
    C10 0.0246(12) 0.0402(16) 0.0258(13) -0.0006(11) 0.0049(10) -0.0023(12)
    C11 0.0266(13) 0.0310(14) 0.0268(13) 0.0031(11) 0.0016(10) -0.0032(11)
    C12 0.0244(12) 0.0244(13) 0.0226(12) -0.0010(10) 0.0000(10) -0.0024(10)
    C13 0.0281(13) 0.0227(13) 0.0250(12) 0.0032(10) 0.0001(10) 0.0020(10)
    C14 0.0234(12) 0.0191(12) 0.0266(12) 0.0016(10) 0.0059(10) -0.0003(10)
    C15 0.0258(12) 0.0310(13) 0.0249(12) -0.0038(11) -0.0010(10) -0.0034(11)
_geom_special_details
;
All e.s.d.'s (except the e.s.d. in the dihedral angle between two l.s. planes)
are estimated using the full covariance matrix. The cell e.s.d.'s are taken
into account individually in the estimation of e.s.d.'s in distances, angles
and torsion angles; correlations between e.s.d.'s in cell parameters are only
used when they are defined by crystal symmetry. An approximate (isotropic)
treatment of cell e.s.d.'s is used for estimating e.s.d.'s involving l.s.
planes.
;
loop_
    _geom_bond_atom_site_label_1
    _geom_bond_atom_site_label_2
    _geom_bond_site_symmetry_2
    _geom_bond_distance
    _geom_bond_publ_flag
    O1 C14 . 1.332(3) ?
    O1 C15 . 1.454(3) ?
    O2 C14 . 1.211(3) ?
    N1 C12 . 1.388(3) ?
    N1 C1 . 1.392(3) ?
    N1 C13 . 1.446(3) ?
    C1 C2 . 1.394(3) ?
    C1 C6 . 1.407(3) ?
    C2 C3 . 1.381(4) ?
    C2 H2 . 0.9500 ?
    C3 C4 . 1.398(4) ?
    C3 H3 . 0.9500 ?
    C4 C5 . 1.383(3) ?
    C4 H4 . 0.9500 ?
    C5 C6 . 1.398(3) ?
    C5 H5 . 0.9500 ?
    C6 C7 . 1.445(3) ?
    C7 C8 . 1.397(3) ?
    C7 C12 . 1.416(3) ?
    C8 C9 . 1.383(3) ?
    C8 H8 . 0.9500 ?
    C9 C10 . 1.399(4) ?
    C9 H9 . 0.9500 ?
    C10 C11 . 1.381(4) ?
    C10 H10 . 0.9500 ?
    C11 C12 . 1.393(3) ?
    C11 H11 . 0.9500 ?
    C13 C14 . 1.514(3) ?
    C13 H13A . 0.9900 ?
    C13 H13B . 0.9900 ?
    C15 H15A . 0.9800 ?
    C15 H15B . 0.9800 ?
    C15 H15C . 0.9800 ?
loop_
    _geom_angle_atom_site_label_1
    _geom_angle_atom_site_label_2
    _geom_angle_atom_site_label_3
    _geom_angle_site_symmetry_1
    _geom_angle_site_symmetry_3
    _geom_angle
    _geom_angle_publ_flag
    C14 O1 C15 . . 115.67(18) ?
    C12 N1 C1 . . 108.52(19) ?
    C12 N1 C13 . . 124.4(2) ?
    C1 N1 C13 . . 125.0(2) ?
    N1 C1 C2 . . 129.4(2) ?
    N1 C1 C6 . . 109.1(2) ?
    C2 C1 C6 . . 121.5(2) ?
    C3 C2 C1 . . 117.7(2) ?
    C3 C2 H2 . . 121.2 ?
    C1 C2 H2 . . 121.2 ?
    C2 C3 C4 . . 121.8(2) ?
    C2 C3 H3 . . 119.1 ?
    C4 C3 H3 . . 119.1 ?
    C5 C4 C3 . . 120.2(2) ?
    C5 C4 H4 . . 119.9 ?
    C3 C4 H4 . . 119.9 ?
    C4 C5 C6 . . 119.3(2) ?
    C4 C5 H5 . . 120.4 ?
    C6 C5 H5 . . 120.4 ?
    C5 C6 C1 . . 119.5(2) ?
    C5 C6 C7 . . 133.7(2) ?
    C1 C6 C7 . . 106.8(2) ?
    C8 C7 C12 . . 119.8(2) ?
    C8 C7 C6 . . 133.5(2) ?
    C12 C7 C6 . . 106.6(2) ?
    C9 C8 C7 . . 118.8(2) ?
    C9 C8 H8 . . 120.6 ?
    C7 C8 H8 . . 120.6 ?
    C8 C9 C10 . . 120.7(2) ?
    C8 C9 H9 . . 119.7 ?
    C10 C9 H9 . . 119.7 ?
    C11 C10 C9 . . 121.7(2) ?
    C11 C10 H10 . . 119.1 ?
    C9 C10 H10 . . 119.1 ?
    C10 C11 C12 . . 117.8(2) ?
    C10 C11 H11 . . 121.1 ?
    C12 C11 H11 . . 121.1 ?
    N1 C12 C11 . . 129.9(2) ?
    N1 C12 C7 . . 108.9(2) ?
    C11 C12 C7 . . 121.2(2) ?
    N1 C13 C14 . . 116.1(2) ?
    N1 C13 H13A . . 108.3 ?
    C14 C13 H13A . . 108.3 ?
    N1 C13 H13B . . 108.3 ?
    C14 C13 H13B . . 108.3 ?
    H13A C13 H13B . . 107.4 ?
    O2 C14 O1 . . 124.5(2) ?
    O2 C14 C13 . . 122.4(2) ?
    O1 C14 C13 . . 113.1(2) ?
    O1 C15 H15A . . 109.5 ?
    O1 C15 H15B . . 109.5 ?
    H15A C15 H15B . . 109.5 ?
    O1 C15 H15C . . 109.5 ?
    H15A C15 H15C . . 109.5 ?
    H15B C15 H15C . . 109.5 ?
loop_
    _geom_torsion_atom_site_label_1
    _geom_torsion_atom_site_label_2
    _geom_torsion_atom_site_label_3
    _geom_torsion_atom_site_label_4
    _geom_torsion_site_symmetry_1
    _geom_torsion_site_symmetry_2
    _geom_torsion_site_symmetry_3
    _geom_torsion_site_symmetry_4
    _geom_torsion
    _geom_torsion_publ_flag
    C12 N1 C1 C2 . . . . -178.1(2) ?
    C13 N1 C1 C2 . . . . 17.5(4) ?
    C12 N1 C1 C6 . . . . -0.3(3) ?
    C13 N1 C1 C6 . . . . -164.7(2) ?
    N1 C1 C2 C3 . . . . 178.6(2) ?
    C6 C1 C2 C3 . . . . 1.0(4) ?
    C1 C2 C3 C4 . . . . 0.5(4) ?
    C2 C3 C4 C5 . . . . -1.3(4) ?
    C3 C4 C5 C6 . . . . 0.6(4) ?
    C4 C5 C6 C1 . . . . 0.8(4) ?
    C4 C5 C6 C7 . . . . -178.1(2) ?
    N1 C1 C6 C5 . . . . -179.7(2) ?
    C2 C1 C6 C5 . . . . -1.6(4) ?
    N1 C1 C6 C7 . . . . -0.5(3) ?
    C2 C1 C6 C7 . . . . 177.6(2) ?
    C5 C6 C7 C8 . . . . 3.7(5) ?
    C1 C6 C7 C8 . . . . -175.3(3) ?
    C5 C6 C7 C12 . . . . -180.0(3) ?
    C1 C6 C7 C12 . . . . 1.0(3) ?
    C12 C7 C8 C9 . . . . 0.2(3) ?
    C6 C7 C8 C9 . . . . 176.1(3) ?
    C7 C8 C9 C10 . . . . 1.8(4) ?
    C8 C9 C10 C11 . . . . -1.6(4) ?
    C9 C10 C11 C12 . . . . -0.5(4) ?
    C1 N1 C12 C11 . . . . 178.8(2) ?
    C13 N1 C12 C11 . . . . -16.7(4) ?
    C1 N1 C12 C7 . . . . 1.0(3) ?
    C13 N1 C12 C7 . . . . 165.5(2) ?
    C10 C11 C12 N1 . . . . -175.1(2) ?
    C10 C11 C12 C7 . . . . 2.5(4) ?
    C8 C7 C12 N1 . . . . 175.7(2) ?
    C6 C7 C12 N1 . . . . -1.2(3) ?
    C8 C7 C12 C11 . . . . -2.3(3) ?
    C6 C7 C12 C11 . . . . -179.3(2) ?
    C12 N1 C13 C14 . . . . -77.4(3) ?
    C1 N1 C13 C14 . . . . 84.6(3) ?
    C15 O1 C14 O2 . . . . -1.6(4) ?
    C15 O1 C14 C13 . . . . 178.6(2) ?
    N1 C13 C14 O2 . . . . -179.0(2) ?
    N1 C13 C14 O1 . . . . 0.8(3) ?
loop_
    _geom_hbond_atom_site_label_D
    _geom_hbond_atom_site_label_H
    _geom_hbond_atom_site_label_A
    _geom_hbond_site_symmetry_A
    _geom_hbond_distance_DH
    _geom_hbond_distance_HA
    _geom_hbond_distance_DA
    _geom_hbond_angle_DHA
    _geom_hbond_publ_flag
    C15 H15B O2 1_545 0.98 2.43 3.374(3) 161 yes
data_global
_journal_date_recd_electronic     2009-04-21
_journal_date_accepted     2009-04-23
_journal_name_full     'Acta Crystallographica, Section E'
_journal_year     2009
_journal_volume     65
_journal_issue      5
_journal_page_first     o1136
_journal_page_last     o1136
_journal_paper_category     QO
_journal_coeditor_code     XU2513
_publ_contact_author_name     'Xie, Min-Hao'
_publ_contact_author_address
;
Jiangsu Institute of Nuclear Medicine
Wuxi 214063
People's Republic of China
;
_publ_contact_author_email     'yongjunhe001@hotmail.com'
_publ_contact_author_fax     '086 0510 85513113'
_publ_contact_author_phone     '086 0510 85508875'
_publ_section_title
;
Methyl 9<i>H</i>-carbazole-9-acetate
;
loop_
    _publ_author_name
    _publ_author_footnote
    _publ_author_address
    'He, Yong-Jun' .
;
Jiangsu Institute of Nuclear Medicine
Wuxi 214063
People's Republic of China
;
    'Xie, Min-Hao' .
;
Jiangsu Institute of Nuclear Medicine
Wuxi 214063
People's Republic of China
;
    'Zou, Pei' .
;
Jiangsu Institute of Nuclear Medicine
Wuxi 214063
People's Republic of China
;
    'Liu, Ya-Ling' .
;
Jiangsu Institute of Nuclear Medicine
Wuxi 214063
People's Republic of China
;
    'Wang, Hong-Yong' .
;
Jiangsu Institute of Nuclear Medicine
Wuxi 214063
People's Republic of China
;
