# Supplementary material for: Methyl 9H-carbazole-9-acetate
Source: Acta Crystallogr Sect E Struct Rep Online. 2009 Apr 25;65(Pt 5):o1136. doi: 10.1107/S1600536809015141 (PMC2977808; doi:10.1107/S1600536809015141)
Supplement: Supplementary file 2 [file e-65-o1136-Isup2.hkl]

# 
# h,k,l, Fc-squared, Fo-squared, sigma(Fo-squared) and status flag 
# 
data_I
_shelx_title ' Y2714 in P2(1)/c' 
_shelx_refln_list_code          4 
_shelx_F_calc_maximum      176.53 
_exptl_crystal_F_000       504.00 
_reflns_d_resolution_high  0.7704 
 
loop_ 
 _symmetry_equiv_pos_as_xyz 
 'x, y, z' 
 '-x, y+1/2, -z+1/2' 
 '-x, -y, -z' 
 'x, -y-1/2, z-1/2' 
 
_cell_length_a    10.8747 
_cell_length_b     5.8773 
_cell_length_c    18.6077 
_cell_angle_alpha  90.000 
_cell_angle_beta  103.599 
_cell_angle_gamma  90.000 
 
_shelx_F_squared_multiplier     1.000 
 
loop_ 
 _refln_index_h 
 _refln_index_k 
 _refln_index_l 
 _refln_F_squared_calc 
 _refln_F_squared_meas 
 _refln_F_squared_sigma 
 _refln_observed_status 
   2   0   0      972.22      843.18      7.45 o 
   3   0   0     2047.01     1939.02     24.52 o 
   4   0   0     2683.57     2560.10     38.71 o 
   5   0   0     1562.39     1503.23     32.36 o 
   6   0   0      197.02      196.45      9.57 o 
   7   0   0      878.37     1001.33     21.29 o 
   8   0   0        0.04        1.63      2.37 o 
   9   0   0      150.56      171.52     13.20 o 
  10   0   0       58.22       55.49     16.19 o 
  11   0   0       23.28       18.81     10.62 o 
  12   0   0       37.18       26.92     16.03 o 
  13   0   0        2.38        3.89      4.86 o 
   1   1   0     4843.86     4636.36     15.02 o 
   2   1   0      685.90      582.48      4.39 o 
   3   1   0     1188.85     1089.91      9.50 o 
   4   1   0      119.21      114.65      3.61 o 
   5   1   0       73.47       60.16      3.57 o 
   6   1   0      292.94      305.12     10.46 o 
   7   1   0       12.91       11.77      3.90 o 
   8   1   0      168.05      183.06      9.09 o 
   9   1   0      172.11      192.80     10.31 o 
  10   1   0       19.00       17.56      6.50 o 
  11   1   0      307.87      327.44     16.54 o 
  12   1   0       98.07       99.78     10.76 o 
  13   1   0        0.28        0.10      2.05 o 
   0   2   0      188.94      163.80      3.23 o 
   1   2   0      473.28      431.09      3.65 o 
   2   2   0       11.91        8.76      2.06 o 
   3   2   0      412.72      406.56      5.67 o 
   4   2   0      415.64      451.66      7.19 o 
   5   2   0      125.33      123.50      5.34 o 
   6   2   0      787.02      791.39     12.53 o 
   7   2   0       73.51       81.01      8.56 o 
   8   2   0        1.45        2.93      2.29 o 
   9   2   0      177.32      192.05     10.13 o 
  10   2   0        7.35        9.77      4.14 o 
  11   2   0       69.23       60.01      7.73 o 
  12   2   0        0.09        1.15      1.87 o 
  13   2   0       91.03       33.33     19.18 o 
   1   3   0      669.69      684.27      7.24 o 
   2   3   0       63.29       59.96      2.43 o 
   3   3   0        8.25        7.95      2.20 o 
   4   3   0       37.22       41.40      3.80 o 
   5   3   0      282.62      302.46      6.36 o 
   6   3   0      101.23      110.18      7.13 o 
   7   3   0       13.79       19.06      6.76 o 
   8   3   0       12.00        5.64      2.56 o 
   9   3   0       47.92       34.44     14.39 o 
  10   3   0      143.81       64.54     36.21 o 
  11   3   0        1.65        1.93      1.84 o 
  12   3   0        1.81        1.51      2.33 o 
   0   4   0       27.43       23.57      5.07 o 
   1   4   0      127.70      116.21      3.39 o 
   2   4   0        7.06        8.90      2.78 o 
   3   4   0        2.74        3.69      1.37 o 
   4   4   0       79.86       67.27      3.88 o 
   5   4   0      291.47      287.88      8.35 o 
   6   4   0       31.56       41.07      5.78 o 
   7   4   0       64.30       74.58      5.76 o 
   8   4   0        4.48        4.14      2.78 o 
   9   4   0      136.11      141.18     18.35 o 
  10   4   0        5.44        1.81      2.01 o 
  11   4   0       68.31       59.25     10.66 o 
   1   5   0       58.55       62.39      4.99 o 
   2   5   0      113.31      117.95      5.65 o 
   3   5   0      493.91      624.80     22.08 o 
   4   5   0       19.90       16.00      6.39 o 
   5   5   0       56.87       47.96      6.39 o 
   6   5   0        4.51        2.46      2.29 o 
   7   5   0        4.96        7.75      6.35 o 
   8   5   0       55.12       33.89     10.85 o 
   9   5   0       10.35        4.57      3.78 o 
  10   5   0       10.30       11.85     10.60 o 
   0   6   0       43.45       54.07     10.27 o 
   1   6   0      156.47      157.63     16.94 o 
   2   6   0       36.83        7.90     21.09 o 
   3   6   0       71.46       67.93      7.73 o 
   4   6   0      192.07      202.57     20.32 o 
   5   6   0       12.98        2.72      3.84 o 
   6   6   0       88.66      115.95     28.89 o 
   7   6   0      102.52      108.19     53.53 o 
   8   6   0       21.41       18.79     15.41 o 
   1   7   0        1.40        0.77      2.26 o 
   2   7   0        5.38        4.95      5.45 o 
   3   7   0       38.37       53.70     24.27 o 
   4   7   0      105.38      162.94     20.87 o 
   5   7   0       40.89       51.04     25.45 o 
 -13   1   1       43.35       31.66      6.40 o 
 -12   1   1       34.83       31.73     13.99 o 
 -11   1   1       70.13       63.64      7.88 o 
 -10   1   1      109.58      117.94      8.99 o 
  -9   1   1      285.26      298.95     11.67 o 
  -8   1   1       45.60       41.47      9.75 o 
  -7   1   1        0.45        0.91      1.86 o 
  -6   1   1      738.45      825.12     20.85 o 
  -5   1   1      269.71      273.56      6.13 o 
  -4   1   1      330.50      314.47      5.53 o 
  -3   1   1     1295.79     1207.39      8.08 o 
  -2   1   1     3847.12     3527.30     18.13 o 
  -1   1   1       25.90       22.00      1.20 o 
   0   1   1      504.08      441.31      2.74 o 
   1   1   1     7140.18     7313.00     24.23 o 
   2   1   1      506.76      428.19      4.01 o 
   3   1   1      534.30      477.33      5.05 o 
   4   1   1        1.40        2.38      0.88 o 
   5   1   1      724.03      700.83     11.21 o 
   6   1   1      242.31      224.87     11.57 o 
   7   1   1       93.19      107.30      8.38 o 
   8   1   1       69.50       68.60     10.18 o 
   9   1   1       15.11       12.38      5.06 o 
  10   1   1      300.45      331.65     17.44 o 
  11   1   1        4.49        2.96      3.09 o 
  12   1   1      182.39      176.07     25.92 o 
  13   1   1        8.38        3.94      3.03 o 
 -13   2   1        3.98        1.81      1.65 o 
 -12   2   1       33.48       23.61      6.89 o 
 -11   2   1       14.01       10.66      4.99 o 
 -10   2   1       12.03       20.27      8.06 o 
  -9   2   1        1.89        0.93      1.88 o 
  -8   2   1      318.86      319.46     10.58 o 
  -7   2   1      189.07      214.96      8.39 o 
  -6   2   1      103.21      103.66      5.42 o 
  -5   2   1        5.69        7.00      2.05 o 
  -4   2   1        4.19        2.36      1.11 o 
  -3   2   1     1168.41     1133.78     13.06 o 
  -2   2   1      336.04      312.51      4.50 o 
  -1   2   1       66.89       59.13      1.91 o 
   0   2   1      910.05      847.09      5.15 o 
   1   2   1      668.58      673.59      4.58 o 
   2   2   1     1116.98     1105.66     11.31 o 
   3   2   1      400.97      364.88      6.24 o 
   4   2   1       47.08       53.61      2.71 o 
   5   2   1      109.86      113.30      4.62 o 
   6   2   1      461.22      467.74     12.75 o 
   7   2   1        6.32        7.21      3.53 o 
   8   2   1      252.03      272.97     13.34 o 
   9   2   1      149.78      166.06     11.68 o 
  10   2   1        7.45        6.52      3.10 o 
  11   2   1       50.88       30.92      7.94 o 
  12   2   1       17.11       15.75      7.67 o 
  13   2   1      125.00       64.50     29.47 o 
 -12   3   1       48.23       34.82      7.41 o 
 -11   3   1        0.20        0.75      1.95 o 
 -10   3   1      220.46      262.32     15.72 o 
  -9   3   1       86.59       81.03      7.49 o 
  -8   3   1     1037.67     1131.40     30.49 o 
  -7   3   1       34.80       27.63      7.91 o 
  -6   3   1       67.69       73.40      5.67 o 
  -5   3   1       45.69       53.18      4.24 o 
  -4   3   1      119.58      115.53      4.19 o 
  -3   3   1     2239.59     2507.96     41.06 o 
  -2   3   1      284.36      306.00      5.40 o 
  -1   3   1      378.93      377.40      4.90 o 
   0   3   1     2424.02     2505.04     26.41 o 
   1   3   1       16.73       13.49      2.66 o 
   2   3   1      224.92      244.43      3.88 o 
   3   3   1       26.92       22.44      2.44 o 
   4   3   1        6.44        9.79      2.66 o 
   5   3   1      124.26      137.93      4.69 o 
   6   3   1      109.49      122.44      6.05 o 
   7   3   1      428.61      463.83     17.07 o 
   8   3   1        7.56        7.58      3.50 o 
   9   3   1      109.41       91.66     14.23 o 
  10   3   1        6.04        3.49      2.83 o 
  11   3   1       17.36       15.86     10.38 o 
  12   3   1       36.25       29.62     15.91 o 
 -11   4   1       93.25       64.15     17.94 o 
 -10   4   1       14.44        9.59      7.25 o 
  -9   4   1       44.11       50.81      8.16 o 
  -8   4   1      229.08      217.53     20.29 o 
  -7   4   1        0.08        0.67      0.94 o 
  -6   4   1       43.78       48.48      5.28 o 
  -5   4   1      148.90      163.04      6.25 o 
  -4   4   1      663.89      688.72     19.10 o 
  -3   4   1       75.51       73.80      4.29 o 
  -2   4   1        0.22        0.93      0.66 o 
  -1   4   1      297.54      318.96      4.76 o 
   0   4   1        4.15        7.13      2.03 o 
   1   4   1      241.81      250.29      4.46 o 
   2   4   1        8.36        5.14      1.66 o 
   3   4   1       10.11       14.95      5.69 o 
   4   4   1      621.97      678.44     23.10 o 
   5   4   1      108.82      113.03      6.03 o 
   6   4   1       38.97       33.65      6.01 o 
   7   4   1       12.82       15.55      7.61 o 
   8   4   1      250.36      127.33     80.82 o 
   9   4   1       53.36       60.99     10.40 o 
  10   4   1      199.97       53.82     57.69 o 
  11   4   1      156.32       61.88     41.91 o 
 -10   5   1       13.80        7.10      6.36 o 
  -9   5   1        0.00        1.57      2.25 o 
  -8   5   1       41.20       31.52      8.54 o 
  -7   5   1       40.90       42.97     11.71 o 
  -6   5   1      196.09      140.67     56.85 o 
  -5   5   1       20.57       21.73      4.20 o 
  -4   5   1        5.82        2.35      1.86 o 
  -3   5   1      449.63      501.79     13.09 o 
  -2   5   1       51.00       56.57      3.85 o 
  -1   5   1       38.27       37.50      4.65 o 
   0   5   1       89.40       82.55      5.23 o 
   1   5   1        7.06       12.44      4.32 o 
   2   5   1      139.21      163.37     10.41 o 
   3   5   1      909.46     1019.43     29.01 o 
   4   5   1       12.81       12.01      6.55 o 
   5   5   1        0.03        0.33      2.11 o 
   6   5   1       64.76       59.88      6.30 o 
   7   5   1      294.86      331.93     53.38 o 
   8   5   1       85.13      115.03      9.92 o 
   9   5   1        0.37        1.86      2.37 o 
  10   5   1       48.45       27.83     23.90 o 
  -8   6   1        4.87        1.60      4.31 o 
  -7   6   1        0.28        1.22      3.04 o 
  -6   6   1       33.34        9.53     19.58 o 
  -5   6   1      232.62      328.53     30.39 o 
  -4   6   1       25.50       39.63      8.05 o 
  -3   6   1      121.42      114.36     16.44 o 
  -2   6   1      153.66       46.59      5.72 o 
  -1   6   1       58.55       74.70      6.22 o 
   0   6   1        1.80        0.65      1.73 o 
   1   6   1       20.99       19.47      9.95 o 
   2   6   1      249.91      300.19     15.45 o 
   3   6   1       24.70       26.04     15.22 o 
   4   6   1       85.85       84.78     13.22 o 
   5   6   1        0.16        1.46      2.11 o 
   6   6   1       38.64       51.19     15.46 o 
   7   6   1       49.10       55.05     11.87 o 
   8   6   1       50.48       31.51      8.64 o 
  -5   7   1        2.03        1.51      3.50 o 
  -4   7   1        2.57        8.92     11.14 o 
  -3   7   1        1.09        2.02      3.94 o 
  -1   7   1       12.98        7.91     11.28 o 
   1   7   1        0.39        0.40      2.73 o 
   3   7   1       28.03       31.65     18.89 o 
   4   7   1       27.23       19.63     18.65 o 
   5   7   1        4.95        5.45     10.00 o 
 -13   0   2      136.69      159.58     19.46 o 
 -12   0   2      217.01      241.63     24.42 o 
 -11   0   2      907.81      832.70    127.29 o 
 -10   0   2      442.55      459.79     26.80 o 
  -9   0   2      911.76      902.37     31.49 o 
  -8   0   2      898.47      945.45     32.64 o 
  -7   0   2        1.56        1.89      3.01 o 
  -6   0   2      636.38      706.84     18.14 o 
  -5   0   2      214.14      238.37      7.74 o 
  -4   0   2      249.60      196.77      5.13 o 
  -3   0   2     8255.18     8017.41    112.78 o 
  -2   0   2       16.22       14.75      2.72 o 
   1   0   2      633.45      536.65      5.75 o 
   2   0   2     3648.01     3479.46     37.50 o 
   3   0   2     1108.33      992.66     18.34 o 
   4   0   2      691.03      640.15     21.37 o 
   5   0   2        7.51        8.00      4.48 o 
   6   0   2      697.46      718.76     25.75 o 
   7   0   2       50.02       65.93     22.92 o 
   8   0   2        1.04        2.48      2.48 o 
   9   0   2        1.69        0.76      1.77 o 
  10   0   2     1190.31     1331.03     44.15 o 
  11   0   2      352.34      397.61     28.95 o 
  12   0   2        8.46        5.04      3.84 o 
  13   0   2        1.03        1.17      3.85 o 
 -13   1   2        0.14        1.02      1.88 o 
 -12   1   2      127.41      100.98     17.24 o 
 -11   1   2        2.90        2.13      2.07 o 
 -10   1   2       81.93       79.00     13.95 o 
  -9   1   2      150.82      158.96      8.63 o 
  -8   1   2      233.61      240.18     11.63 o 
  -7   1   2       13.97       15.42      4.74 o 
  -6   1   2        2.59        5.56      2.65 o 
  -5   1   2       60.79       55.12      3.73 o 
  -4   1   2        8.88        6.84      1.70 o 
  -3   1   2       97.88       84.56      2.57 o 
  -2   1   2     1711.68     1512.19      8.41 o 
  -1   1   2     2056.94     1806.11      7.28 o 
   0   1   2     2408.51     2308.57     11.50 o 
   1   1   2      257.47      219.71      2.54 o 
   2   1   2      287.21      274.84      3.40 o 
   3   1   2      741.59      702.09      8.77 o 
   4   1   2       29.16       34.18      4.66 o 
   5   1   2      696.71      683.45     10.89 o 
   6   1   2       66.74       63.50      5.78 o 
   7   1   2      894.27      917.36     27.61 o 
   8   1   2      408.81      418.98     15.07 o 
   9   1   2       94.20      107.69      9.34 o 
  10   1   2        0.04        1.15      1.85 o 
  11   1   2      289.99      276.17     16.60 o 
  12   1   2      124.17       93.89     25.69 o 
  13   1   2       70.16       40.31     13.47 o 
 -13   2   2       15.28       11.91     10.47 o 
 -12   2   2        0.02        1.98      2.74 o 
 -11   2   2       39.15       35.39     12.09 o 
 -10   2   2       31.79       25.20      7.78 o 
  -9   2   2        0.96        3.30      2.59 o 
  -8   2   2       11.73       13.85      4.63 o 
  -7   2   2      175.99      182.65      9.53 o 
  -6   2   2      386.27      409.41     12.57 o 
  -5   2   2      266.57      290.52      5.86 o 
  -4   2   2      118.60      110.46      4.13 o 
  -3   2   2        4.29        4.62      1.21 o 
  -2   2   2     1207.82     1188.66     11.84 o 
  -1   2   2       14.78       17.66      2.40 o 
   0   2   2      252.39      235.37      2.63 o 
   1   2   2      632.87      628.97      6.62 o 
   2   2   2       11.50       10.01      1.77 o 
   3   2   2       60.30       46.65      2.34 o 
   4   2   2      253.47      273.36      5.91 o 
   5   2   2      454.95      434.03     11.13 o 
   6   2   2       85.75       76.65      5.56 o 
   7   2   2       29.69       37.63      5.72 o 
   8   2   2      256.85      273.01     10.37 o 
   9   2   2      145.35      145.25     10.40 o 
  10   2   2        9.20        8.63      3.68 o 
  11   2   2       65.35       66.60     10.81 o 
  12   2   2       35.62       30.56      7.14 o 
 -12   3   2        0.18        1.67      2.20 o 
 -11   3   2      322.38      329.31     58.75 o 
 -10   3   2      228.35      258.70     17.76 o 
  -9   3   2        8.34       11.67      4.17 o 
  -8   3   2        9.31        6.95      3.21 o 
  -7   3   2      429.25      438.63     12.49 o 
  -6   3   2      409.07      453.35     13.64 o 
  -5   3   2        0.01        0.69      1.01 o 
  -4   3   2      135.51      145.25      5.18 o 
  -3   3   2      118.56      128.15      4.94 o 
  -2   3   2        1.06        1.28      0.76 o 
  -1   3   2       89.64       94.32      2.68 o 
   0   3   2      485.36      499.48      6.03 o 
   1   3   2      218.18      231.13      3.27 o 
   2   3   2       34.35       44.07      4.92 o 
   3   3   2      458.11      474.64     14.80 o 
   4   3   2      312.31      321.08      4.93 o 
   5   3   2       94.08       93.68      4.13 o 
   6   3   2        0.01        0.71      0.92 o 
   7   3   2      563.20      600.76     36.80 o 
   8   3   2      193.08      189.44     16.80 o 
   9   3   2        0.11        1.03      1.59 o 
  10   3   2       42.97       35.77     16.68 o 
  11   3   2       22.37       16.40     10.81 o 
  12   3   2       32.79       27.23      8.32 o 
 -11   4   2        4.33        2.44      2.62 o 
 -10   4   2       34.79       22.40     10.47 o 
  -9   4   2        0.91        1.78      2.41 o 
  -8   4   2      108.45      130.80     12.23 o 
  -7   4   2        1.48        0.72      1.22 o 
  -6   4   2        0.23        0.81      1.20 o 
  -5   4   2       74.42       90.90      4.84 o 
  -4   4   2      235.31      221.51     11.31 o 
  -3   4   2        1.05        0.37      0.56 o 
  -2   4   2      263.88      279.38     11.01 o 
  -1   4   2      395.82      414.56     11.31 o 
   0   4   2        4.72        7.72      2.05 o 
   1   4   2      382.35      390.61      8.79 o 
   2   4   2       38.92       38.85      5.11 o 
   3   4   2      201.85      230.37      9.83 o 
   4   4   2       63.41       71.17      6.69 o 
   5   4   2       13.90       17.17      5.99 o 
   6   4   2       77.61      102.59     10.69 o 
   7   4   2       16.35       14.63      5.94 o 
   8   4   2        5.68        5.07      3.12 o 
   9   4   2        0.40        1.92      2.39 o 
  10   4   2       64.10       43.84     28.80 o 
  11   4   2      100.28      106.81     35.09 o 
 -10   5   2        0.78        0.90      3.27 o 
  -9   5   2       55.46       45.49     19.11 o 
  -8   5   2      138.67      198.65     26.45 o 
  -7   5   2       95.73      109.15      8.17 o 
  -6   5   2        0.01        0.84      1.04 o 
  -5   5   2      185.72      172.88     29.04 o 
  -4   5   2        0.84        1.72      1.42 o 
  -3   5   2       10.36       14.25      5.12 o 
  -2   5   2      354.82      412.32     15.29 o 
  -1   5   2      139.74      171.66      6.02 o 
   0   5   2       88.43      110.51      4.81 o 
   1   5   2       14.93       23.28      9.93 o 
   2   5   2       55.00       82.19      8.03 o 
   3   5   2      242.29      269.13     12.53 o 
   4   5   2        7.86       14.33      5.71 o 
   5   5   2        0.00        0.43      1.80 o 
   6   5   2      117.88      145.95      8.36 o 
   7   5   2        4.01        1.60      2.14 o 
   8   5   2       43.95       63.05      9.26 o 
   9   5   2       42.80        4.54     13.12 o 
  10   5   2        4.04        2.14      2.30 o 
  -8   6   2       57.67       22.41     26.48 o 
  -7   6   2       22.96       19.29     20.74 o 
  -6   6   2        0.03        1.44      2.15 o 
  -5   6   2       74.81       68.69     15.81 o 
  -4   6   2       14.50        5.17      8.69 o 
  -3   6   2        9.96        2.69      7.78 o 
  -2   6   2       81.18       15.76      3.50 o 
  -1   6   2      384.51      402.48     44.74 o 
   0   6   2       67.71       64.71      6.14 o 
   1   6   2       11.43        4.16      3.17 o 
   2   6   2       87.72      104.47      8.87 o 
   3   6   2       29.84       44.62      6.40 o 
   4   6   2       42.32       46.39      7.07 o 
   5   6   2       11.43       13.77      8.35 o 
   6   6   2        5.30        1.86      1.75 o 
   7   6   2       67.76       52.03     17.15 o 
   8   6   2        0.47        0.94      2.24 o 
  -5   7   2       16.21       17.54     22.79 o 
  -4   7   2        6.84        5.72      6.94 o 
  -3   7   2       59.59       72.58     34.71 o 
  -2   7   2        0.17        1.11      3.40 o 
  -1   7   2        3.46        0.74      3.47 o 
   0   7   2        4.44        0.98      1.89 o 
   2   7   2      140.62      135.34     13.84 o 
   5   7   2        1.39        1.08      2.26 o 
 -13   1   3        3.43        3.12      2.79 o 
 -12   1   3        0.77        1.68      1.97 o 
 -11   1   3       43.04       34.89      7.45 o 
 -10   1   3      265.47      295.01     13.17 o 
  -9   1   3      128.09      121.79      8.87 o 
  -8   1   3       22.89       29.25      9.80 o 
  -7   1   3      142.21      142.33      7.91 o 
  -6   1   3       36.35       31.84      7.35 o 
  -5   1   3       72.22       76.80      5.32 o 
  -4   1   3       68.59       64.53      3.01 o 
  -3   1   3      143.79      133.86      2.85 o 
  -2   1   3      174.79      161.71      2.27 o 
  -1   1   3     2410.14     2088.42     12.44 o 
   0   1   3     6665.68     6517.37     44.09 o 
   1   1   3     9878.69    10050.44     45.33 o 
   2   1   3      143.73      136.38      2.78 o 
   3   1   3        0.22        1.00      0.73 o 
   4   1   3      833.68      829.74     13.43 o 
   5   1   3       44.95       37.59      6.48 o 
   6   1   3      364.36      361.40      9.34 o 
   7   1   3       56.02       73.04      7.96 o 
   8   1   3       22.05       27.05      9.73 o 
   9   1   3       30.31       33.12     10.71 o 
  10   1   3       70.61       84.73     12.53 o 
  11   1   3        0.17        1.23      2.07 o 
  12   1   3       60.55       44.28      8.08 o 
  13   1   3       21.22        5.23      3.94 o 
 -13   2   3        6.32        3.14      2.67 o 
 -12   2   3       48.31       60.66     10.03 o 
 -11   2   3       14.83       15.30      5.33 o 
 -10   2   3       21.71       25.87     10.37 o 
  -9   2   3        0.11        1.33      2.01 o 
  -8   2   3       65.16       66.50     10.28 o 
  -7   2   3       25.28       32.38     10.67 o 
  -6   2   3      211.98      201.09      8.95 o 
  -5   2   3     1269.67     1236.58     23.46 o 
  -4   2   3       88.24       86.54      3.39 o 
  -3   2   3      123.03      118.38      3.15 o 
  -2   2   3     1176.92     1125.74     11.32 o 
  -1   2   3      627.36      591.91      4.30 o 
   0   2   3      201.16      167.78      2.34 o 
   1   2   3     2001.86     1893.99     30.50 o 
   2   2   3       69.76       72.85      1.83 o 
   3   2   3        9.81       10.81      2.62 o 
   4   2   3     1138.82     1184.85     17.06 o 
   5   2   3       78.99       75.50      4.24 o 
   6   2   3       13.42       17.88      4.85 o 
   7   2   3       90.17      104.63      6.95 o 
   8   2   3      123.80      152.46      8.31 o 
   9   2   3      164.80      179.68     10.29 o 
  10   2   3      417.42      443.42     41.14 o 
  11   2   3       10.08       13.02      6.55 o 
  12   2   3        0.85        1.51      1.63 o 
 -12   3   3       77.63       46.32     12.30 o 
 -11   3   3      299.86      329.39     33.28 o 
 -10   3   3       55.79       63.29      9.45 o 
  -9   3   3      114.77      144.27      9.14 o 
  -8   3   3      104.65      112.67      9.88 o 
  -7   3   3       15.92       15.93      5.35 o 
  -6   3   3      364.89      369.01     11.73 o 
  -5   3   3        9.17        3.76      1.52 o 
  -4   3   3      991.98     1052.39     19.52 o 
  -3   3   3       56.34       41.14      3.13 o 
  -2   3   3      263.18      255.38      4.84 o 
  -1   3   3        5.55        8.15      2.13 o 
   0   3   3      245.57      249.64      3.83 o 
   1   3   3      995.83     1001.26     14.60 o 
   2   3   3        8.61       10.61      4.29 o 
   3   3   3       49.62       55.60      6.04 o 
   4   3   3      127.62      136.04      3.79 o 
   5   3   3      204.72      190.15      6.47 o 
   6   3   3       78.67       58.11      3.45 o 
   7   3   3      217.77      201.26     26.14 o 
   8   3   3      121.24      127.57     10.44 o 
   9   3   3       16.82       10.67      4.62 o 
  10   3   3       26.56       15.09     10.62 o 
  11   3   3        3.05        2.71      2.84 o 
  12   3   3        0.22        1.62      2.77 o 
 -11   4   3        8.35        1.09      2.92 o 
 -10   4   3       45.18       18.43     13.37 o 
  -9   4   3       24.38       23.74     11.02 o 
  -8   4   3       23.82       34.09      6.85 o 
  -7   4   3        0.15        0.39      1.09 o 
  -6   4   3      486.69      558.31     17.09 o 
  -5   4   3      120.91      117.59      5.50 o 
  -4   4   3        4.20        4.07      1.75 o 
  -3   4   3        4.62        3.50      1.50 o 
  -2   4   3       52.29       46.69      2.59 o 
  -1   4   3       43.01       41.09      2.61 o 
   0   4   3      114.79      120.34      5.49 o 
   1   4   3       39.71       34.67      9.06 o 
   2   4   3      313.82      325.08     20.47 o 
   3   4   3      374.04      414.29     16.34 o 
   4   4   3        5.53       15.46      6.79 o 
   5   4   3      928.61     1013.10     29.70 o 
   6   4   3       67.83       78.40     13.22 o 
   7   4   3      209.73      227.62     20.03 o 
   8   4   3      224.49      239.46     13.16 o 
   9   4   3        0.03        1.09      2.06 o 
  10   4   3        2.79        1.89      2.13 o 
  11   4   3        2.96        2.45      3.28 o 
 -10   5   3        0.65        1.90      2.05 o 
  -9   5   3       93.72      105.70     25.74 o 
  -8   5   3        8.59       11.55      6.12 o 
  -7   5   3       28.23       37.54     15.66 o 
  -6   5   3      768.20      942.39     23.25 o 
  -5   5   3        0.17        1.77      1.52 o 
  -4   5   3      424.39      442.41     15.68 o 
  -3   5   3      191.48      226.26      9.88 o 
  -2   5   3        2.91        1.51      1.36 o 
  -1   5   3      101.66      103.87      6.25 o 
   0   5   3        4.18        7.91      3.08 o 
   1   5   3      133.22      139.98      8.37 o 
   2   5   3       90.35       85.80      7.01 o 
   3   5   3      537.08      621.10     22.37 o 
   4   5   3        9.51       10.75      6.10 o 
   5   5   3        2.21        1.11      1.97 o 
   6   5   3        3.38        3.86      2.63 o 
   7   5   3       47.85       44.88      7.53 o 
   8   5   3        2.36        1.39      1.92 o 
   9   5   3        3.50        1.51      2.64 o 
  -8   6   3        0.16        0.24      2.68 o 
  -7   6   3       95.71      117.75     13.29 o 
  -6   6   3        3.18        2.30      2.93 o 
  -5   6   3      106.89       60.49     39.84 o 
  -4   6   3        0.08        0.47      1.55 o 
  -3   6   3        0.13        1.32      1.64 o 
  -2   6   3      171.79      221.12     16.26 o 
  -1   6   3      226.26       80.60      6.83 o 
   0   6   3       16.79       11.79      5.76 o 
   1   6   3       27.48       26.54     12.37 o 
   2   6   3       50.41       63.04      7.86 o 
   3   6   3       96.82      140.28     10.62 o 
   4   6   3        8.41        4.43      3.32 o 
   5   6   3       32.68       42.96     21.48 o 
   6   6   3       15.11        3.20      6.94 o 
   7   6   3        9.60        1.81      2.99 o 
  -5   7   3        4.78        8.15      6.19 o 
  -4   7   3       19.83       16.93     14.21 o 
  -3   7   3        4.69        7.00      9.26 o 
  -2   7   3        2.54        0.61      3.60 o 
  -1   7   3       61.16       45.65     28.21 o 
   0   7   3        5.50        0.77      1.48 o 
   1   7   3       47.11        2.12     10.64 o 
   2   7   3        3.20        0.30      1.99 o 
 -14   0   4        5.56        1.49      3.44 o 
 -13   0   4        0.98        1.16      3.17 o 
 -12   0   4       53.36       62.20     24.64 o 
 -11   0   4       39.27       29.34     14.93 o 
 -10   0   4       10.53       14.63      8.56 o 
  -9   0   4      154.03      142.03     13.33 o 
  -8   0   4       16.12       17.43      8.44 o 
  -7   0   4      814.46      802.96     29.75 o 
  -6   0   4     2052.44     2160.87     52.25 o 
  -5   0   4       19.30       23.07      5.69 o 
  -4   0   4     3769.72     3607.85     45.00 o 
  -3   0   4    17262.37    17738.82    252.95 o 
  -2   0   4     4538.46     4317.01     39.63 o 
  -1   0   4     2999.55     2760.13     33.24 o 
   0   0   4       36.32       28.62      2.56 o 
   1   0   4    31162.92    32686.65    386.16 o 
   2   0   4      644.10      606.68     11.28 o 
   3   0   4       85.91       71.54      4.33 o 
   4   0   4       52.20       54.14      4.21 o 
   5   0   4      743.59      730.23     68.54 o 
   6   0   4      418.46      405.81     66.41 o 
   7   0   4       37.38       27.05     11.87 o 
   8   0   4       37.90       42.61     15.53 o 
   9   0   4       17.71       12.38      6.94 o 
  10   0   4       40.37       34.61     11.90 o 
  11   0   4       10.91        9.32      6.79 o 
  12   0   4      106.81       71.03     27.81 o 
 -13   1   4        0.34        0.61      1.97 o 
 -12   1   4        0.00        1.55      1.94 o 
 -11   1   4       38.23       51.19     14.28 o 
 -10   1   4      150.44      148.77      9.52 o 
  -9   1   4       80.19       82.93      7.92 o 
  -8   1   4       29.39       30.82      9.16 o 
  -7   1   4        2.68        4.49      2.71 o 
  -6   1   4        0.77        0.63      1.11 o 
  -5   1   4      111.73      103.89      4.45 o 
  -4   1   4     1717.73     1656.40     16.83 o 
  -3   1   4      174.77      153.34      2.98 o 
  -2   1   4     1018.05      881.60      7.32 o 
  -1   1   4      796.01      674.23      4.22 o 
   0   1   4       19.64       22.56      2.16 o 
   1   1   4    10668.30    11032.12     52.44 o 
   2   1   4     9452.22    10049.42    114.55 o 
   3   1   4       51.23       51.34      2.88 o 
   4   1   4      112.69      103.39      5.21 o 
   5   1   4     1065.81     1127.08     26.07 o 
   6   1   4       48.10       44.43      5.97 o 
   7   1   4      113.29      132.66      8.76 o 
   8   1   4       42.13       36.30     11.86 o 
   9   1   4      352.55      412.13     17.63 o 
  10   1   4      155.50      166.36     12.80 o 
  11   1   4       33.34       17.82      4.07 o 
  12   1   4       20.57       14.90     11.75 o 
 -13   2   4        0.32        1.77      2.02 o 
 -12   2   4        0.03        1.06      1.66 o 
 -11   2   4       36.89       33.53     14.78 o 
 -10   2   4       20.29       23.61      6.89 o 
  -9   2   4      524.13      548.38     17.35 o 
  -8   2   4       79.77       88.09      7.21 o 
  -7   2   4      124.23      116.22      8.96 o 
  -6   2   4        7.94       12.47      3.42 o 
  -5   2   4       93.46       91.47      4.69 o 
  -4   2   4       47.60       42.87      2.56 o 
  -3   2   4     1422.51     1432.15     15.07 o 
  -2   2   4      528.22      538.42      6.12 o 
  -1   2   4       13.38       17.76      1.93 o 
   0   2   4      354.25      344.80      4.61 o 
   1   2   4       12.06       13.64      1.39 o 
   2   2   4      117.58      123.50      2.91 o 
   3   2   4     1416.35     1546.51     18.47 o 
   4   2   4       61.32       71.89      4.02 o 
   5   2   4      407.46      420.74      7.54 o 
   6   2   4        7.89       11.89      4.69 o 
   7   2   4        6.15        5.71      3.24 o 
   8   2   4      162.71      175.20      8.85 o 
   9   2   4       37.97       33.74      9.17 o 
  10   2   4      337.33      358.69     14.92 o 
  11   2   4        3.85        3.36      2.95 o 
  12   2   4       23.35       12.00     15.22 o 
 -12   3   4        0.94        1.68      1.46 o 
 -11   3   4        0.22        0.73      1.50 o 
 -10   3   4      106.99      105.06      9.16 o 
  -9   3   4      104.94      108.59      8.30 o 
  -8   3   4       44.80       65.00      9.52 o 
  -7   3   4      118.95      101.88      6.96 o 
  -6   3   4       32.12       35.75      5.47 o 
  -5   3   4        5.26        7.05      2.18 o 
  -4   3   4      759.88      738.96     13.82 o 
  -3   3   4        1.71        1.64      0.73 o 
  -2   3   4       68.71       66.85      2.47 o 
  -1   3   4        8.11        6.46      1.84 o 
   0   3   4      265.92      283.38      4.51 o 
   1   3   4      133.83      107.89      4.38 o 
   2   3   4      451.73      469.41     12.32 o 
   3   3   4        0.89        1.05      1.90 o 
   4   3   4      281.36      283.43      4.83 o 
   5   3   4       23.42       28.33      5.46 o 
   6   3   4      146.29      119.67     11.77 o 
   7   3   4      284.20      301.59     18.24 o 
   8   3   4       78.21       73.84      9.00 o 
   9   3   4        0.04        0.88      1.65 o 
  10   3   4       11.10        6.10      5.00 o 
  11   3   4        5.30        2.48      3.12 o 
 -12   4   4        7.93        4.64      5.72 o 
 -11   4   4        2.21        1.38      2.40 o 
 -10   4   4       76.46       35.81     41.68 o 
  -9   4   4        0.88        1.04      1.23 o 
  -8   4   4      210.82      187.43     22.46 o 
  -7   4   4      409.21      370.93     45.82 o 
  -6   4   4        3.92        3.37      2.27 o 
  -5   4   4      251.07      270.75      8.08 o 
  -4   4   4       46.99       39.58      3.60 o 
  -3   4   4        6.84        4.20      1.83 o 
  -2   4   4       64.44       60.02      2.94 o 
  -1   4   4       23.38       20.85      2.93 o 
   0   4   4      117.81      120.14      3.59 o 
   1   4   4       13.72       15.12      5.05 o 
   2   4   4       90.85      102.42      7.14 o 
   3   4   4      266.81      259.12     13.30 o 
   4   4   4      303.69      337.23     11.90 o 
   5   4   4       36.46       51.09      7.20 o 
   6   4   4      305.19      337.43     19.78 o 
   7   4   4       32.21       35.95     14.66 o 
   8   4   4       11.15       19.09      9.31 o 
   9   4   4        6.11        2.01      1.88 o 
  10   4   4       12.80        4.25      3.62 o 
 -10   5   4       18.10       23.17     13.82 o 
  -9   5   4        7.42       16.43     13.20 o 
  -8   5   4        2.93        2.54      4.01 o 
  -7   5   4       26.60       35.55     17.16 o 
  -6   5   4       17.44       23.45     10.94 o 
  -5   5   4      162.98      173.06     16.36 o 
  -4   5   4       79.75       73.69      7.92 o 
  -3   5   4        3.62        1.45      1.46 o 
  -2   5   4       72.50       81.01      4.62 o 
  -1   5   4      123.93      132.87      6.25 o 
   0   5   4      387.56      466.72     19.70 o 
   1   5   4       97.00      112.89      8.47 o 
   2   5   4      126.56      143.44     12.33 o 
   3   5   4       71.51       67.04      8.00 o 
   4   5   4       39.09       53.29      9.85 o 
   5   5   4        3.17        1.26      1.91 o 
   6   5   4       41.31       28.29     10.44 o 
   7   5   4        7.49        5.32      3.06 o 
   8   5   4       47.07       59.55     13.19 o 
   9   5   4        1.90        1.11      2.33 o 
  -8   6   4        4.40        3.12      3.24 o 
  -7   6   4       23.20       18.17     11.23 o 
  -6   6   4        7.90        1.57      6.75 o 
  -5   6   4        2.94        2.53      3.16 o 
  -4   6   4        6.10        1.51      1.61 o 
  -3   6   4      303.29      264.11     22.29 o 
  -2   6   4        3.24        6.30      8.18 o 
  -1   6   4       10.89       14.27      9.29 o 
   0   6   4      107.18      106.23     12.14 o 
   1   6   4        0.56        1.79      1.90 o 
   2   6   4       24.21       26.69     12.05 o 
   3   6   4        0.63        1.70      2.35 o 
   4   6   4       27.73       27.18     12.28 o 
   5   6   4       20.22       18.17      5.36 o 
   6   6   4       27.85        9.07     15.92 o 
   7   6   4        3.20        1.31      2.22 o 
  -5   7   4        9.09        9.06     10.27 o 
  -3   7   4        2.14        0.17      2.79 o 
  -2   7   4        9.36        0.00      3.97 o 
  -1   7   4       25.96        1.92      3.27 o 
   0   7   4      143.66       16.90      5.55 o 
   1   7   4        9.98        0.61      2.12 o 
   3   7   4        6.60        0.54      2.09 o 
 -13   1   5        3.94        2.17      2.72 o 
 -12   1   5       58.55       65.43      9.64 o 
 -11   1   5      191.53      198.57     10.12 o 
 -10   1   5       31.71       27.95      8.60 o 
  -9   1   5      217.38      228.92      9.02 o 
  -8   1   5      113.13       99.39      6.58 o 
  -7   1   5       48.58       47.60      6.63 o 
  -6   1   5       88.73       67.62      4.42 o 
  -5   1   5     3061.17     3246.14     34.64 o 
  -4   1   5      738.90      693.48     17.00 o 
  -3   1   5      634.44      619.02      7.36 o 
  -2   1   5      281.11      267.55      3.44 o 
  -1   1   5        8.52        4.41      1.13 o 
   0   1   5       85.72       59.00      2.22 o 
   1   1   5       62.75       50.28      2.32 o 
   2   1   5     5396.60     5601.61     76.58 o 
   3   1   5        0.15        0.65      1.21 o 
   4   1   5      178.92      182.89      5.75 o 
   5   1   5        0.08        0.44      1.50 o 
   6   1   5      348.55      382.66      9.59 o 
   7   1   5      110.70      114.85      9.39 o 
   8   1   5      134.59      123.18      7.79 o 
   9   1   5      183.62      202.63     11.19 o 
  10   1   5       21.10       19.28      9.18 o 
  11   1   5      567.43      105.72    183.33 o 
  12   1   5        0.62        2.14      2.35 o 
 -13   2   5        7.65        2.97      2.56 o 
 -12   2   5        6.97        4.24      4.17 o 
 -11   2   5       42.59       43.99     14.50 o 
 -10   2   5        1.26        2.30      2.29 o 
  -9   2   5        4.25        3.72      2.87 o 
  -8   2   5       36.36       40.90      9.19 o 
  -7   2   5       16.63       16.07      6.09 o 
  -6   2   5      399.80      406.81      7.67 o 
  -5   2   5      130.47      122.86      4.75 o 
  -4   2   5      159.63      181.87      4.44 o 
  -3   2   5      557.63      542.57      6.83 o 
  -2   2   5       34.77       37.85      3.63 o 
  -1   2   5     1743.71     1710.15     31.48 o 
   0   2   5       87.34       63.65      2.27 o 
   1   2   5      578.88      569.00      7.83 o 
   2   2   5     1544.42     1644.57     18.10 o 
   3   2   5        2.96        6.88      1.94 o 
   4   2   5      294.97      319.26      8.35 o 
   5   2   5       71.88       80.73      4.38 o 
   6   2   5       15.39       18.61      6.00 o 
   7   2   5       78.44       84.68      7.30 o 
   8   2   5       25.36       32.70     12.18 o 
   9   2   5      289.00      304.19     23.15 o 
  10   2   5       20.16       17.59      7.53 o 
  11   2   5        4.39        3.81      3.35 o 
  12   2   5       41.56       16.61      7.17 o 
 -12   3   5        3.20        2.89      2.04 o 
 -11   3   5        6.99        8.58      4.08 o 
 -10   3   5       51.37       41.78      6.55 o 
  -9   3   5       56.63       71.24     10.14 o 
  -8   3   5       22.69       30.82     11.90 o 
  -7   3   5      606.74      601.17     14.36 o 
  -6   3   5       33.37       33.32      4.97 o 
  -5   3   5       15.50       17.43      3.70 o 
  -4   3   5       39.68       39.03      2.81 o 
  -3   3   5      357.86      330.38      6.86 o 
  -2   3   5     1496.75     1617.67     27.71 o 
  -1   3   5      919.86     1021.85     17.77 o 
   0   3   5       24.07       23.03      2.49 o 
   1   3   5       17.98       22.59      3.01 o 
   2   3   5      138.09      138.11      8.08 o 
   3   3   5       51.08       43.43      6.35 o 
   4   3   5        4.63        5.99      1.88 o 
   5   3   5      217.01      247.62      9.50 o 
   6   3   5      318.61      327.03     14.76 o 
   7   3   5       21.37       16.64      4.45 o 
   8   3   5       33.01       36.35     12.54 o 
   9   3   5        5.40        7.66      4.39 o 
  10   3   5        0.01        0.68      2.05 o 
  11   3   5       28.85       19.89     17.22 o 
 -12   4   5       61.97       21.69     25.74 o 
 -11   4   5       70.66       23.02     29.63 o 
 -10   4   5        3.16        1.63      1.98 o 
  -9   4   5       17.78       17.65      7.69 o 
  -8   4   5       19.17       18.66      5.68 o 
  -7   4   5      804.68      870.73     30.44 o 
  -6   4   5      299.93      238.87     36.12 o 
  -5   4   5       70.08       50.25      9.89 o 
  -4   4   5        6.35        6.59      1.89 o 
  -3   4   5        2.18        1.36      0.97 o 
  -2   4   5       30.90       26.87      2.97 o 
  -1   4   5      170.56      181.21      4.76 o 
   0   4   5       10.26        6.61      1.89 o 
   1   4   5      433.80      454.17     14.76 o 
   2   4   5      484.12      518.80     18.71 o 
   3   4   5      226.45      228.41     13.19 o 
   4   4   5        3.41        2.68      2.17 o 
   5   4   5      626.31      665.40     28.64 o 
   6   4   5        3.02        2.26      2.26 o 
   7   4   5       37.06       55.42      8.52 o 
   8   4   5        2.16        1.25      2.62 o 
   9   4   5      101.83       69.47     47.69 o 
  10   4   5        0.13        0.74      2.23 o 
 -10   5   5      101.26       52.62     42.72 o 
  -9   5   5      170.39      194.98     59.64 o 
  -8   5   5        9.99        8.68      6.24 o 
  -7   5   5      168.96      205.51     24.83 o 
  -6   5   5      201.50      230.73     26.99 o 
  -5   5   5        0.24        0.71      1.23 o 
  -4   5   5        0.01        0.19      0.56 o 
  -3   5   5        0.15        0.80      0.75 o 
  -2   5   5      486.27      497.47     24.87 o 
  -1   5   5        1.29        1.10      1.84 o 
   0   5   5     1033.05     1162.95     20.11 o 
   1   5   5      188.77      217.12     10.82 o 
   2   5   5      103.71      117.40     10.45 o 
   3   5   5        2.80        1.65      1.88 o 
   4   5   5      458.69      517.15     43.40 o 
   5   5   5        2.41        0.87      2.14 o 
   6   5   5       90.89       89.64     19.09 o 
   7   5   5        7.36        8.37      5.85 o 
   8   5   5        1.60        1.70      2.47 o 
   9   5   5       24.15        5.11      6.93 o 
  -8   6   5      246.73      289.33     20.30 o 
  -7   6   5        3.07        1.11      2.27 o 
  -6   6   5       69.96       61.97     16.49 o 
  -5   6   5       19.96       15.14      5.90 o 
  -4   6   5       11.13        1.35      2.22 o 
  -3   6   5        9.67        8.52     11.48 o 
  -2   6   5        0.87        2.52      3.40 o 
  -1   6   5      251.66      294.62     12.95 o 
   0   6   5       13.96        9.63      9.50 o 
   1   6   5        8.52        2.42      4.48 o 
   2   6   5      132.87      147.86     32.45 o 
   3   6   5       10.63        4.31      3.67 o 
   4   6   5       26.20       32.34     18.29 o 
   5   6   5        6.27        3.46      2.87 o 
   6   6   5        8.23        3.10      4.24 o 
   7   6   5       15.01        2.09      7.71 o 
  -5   7   5        0.24        1.72      3.67 o 
  -4   7   5        0.02        1.58      4.51 o 
  -3   7   5        2.05        0.81      2.56 o 
  -2   7   5        4.93        0.98      3.47 o 
  -1   7   5       35.20       29.29     26.06 o 
   0   7   5        0.21        0.94      3.70 o 
   1   7   5        0.58        0.37      2.42 o 
   2   7   5        4.67        7.84     11.88 o 
   3   7   5        0.54        0.13      2.66 o 
 -14   0   6       25.84       21.32     17.74 o 
 -13   0   6       59.26       63.40     18.86 o 
 -12   0   6       92.03       87.70     22.96 o 
 -11   0   6        2.54        2.73      2.64 o 
 -10   0   6     1447.93     1514.25     47.87 o 
  -9   0   6      709.57      674.35     24.38 o 
  -8   0   6       21.00       21.17     10.50 o 
  -7   0   6      494.41      447.19     14.20 o 
  -6   0   6     1090.06      999.58     54.05 o 
  -5   0   6        0.07        1.39      1.27 o 
  -4   0   6        3.18        1.23      1.20 o 
  -3   0   6     6024.48     5917.65    139.06 o 
  -2   0   6      731.42      640.22     10.32 o 
  -1   0   6      137.28      121.42      3.65 o 
   0   0   6      558.44      463.69      7.93 o 
   1   0   6      230.37      203.43      5.61 o 
   2   0   6       27.36       22.63      5.76 o 
   3   0   6      388.24      363.02     11.31 o 
   4   0   6      373.93      380.72     13.14 o 
   5   0   6      257.85      254.74     12.88 o 
   6   0   6      135.45      142.10      9.91 o 
   7   0   6      669.05      695.84     36.34 o 
   8   0   6       30.81       28.19     13.44 o 
   9   0   6       33.29       34.74     12.84 o 
  10   0   6      166.77      219.97     19.11 o 
  11   0   6        6.10        3.65      4.01 o 
  12   0   6      168.91       82.82     11.71 o 
 -13   1   6       16.61       14.31      8.60 o 
 -12   1   6        2.73        3.68      2.79 o 
 -11   1   6       39.63       35.00     11.34 o 
 -10   1   6      237.91      246.76     12.39 o 
  -9   1   6      566.01      557.44     16.34 o 
  -8   1   6       68.79       59.34      8.53 o 
  -7   1   6      509.80      498.27     11.29 o 
  -6   1   6      640.34      621.31     14.74 o 
  -5   1   6      275.22      251.37      6.34 o 
  -4   1   6      344.94      315.84      6.63 o 
  -3   1   6      470.27      415.42      5.71 o 
  -2   1   6       60.30       57.02      2.11 o 
  -1   1   6     1825.22     1722.35     15.97 o 
   0   1   6      146.58      135.45      3.16 o 
   1   1   6     3618.13     3694.56     60.92 o 
   2   1   6      538.06      509.70      8.62 o 
   3   1   6     1708.88     1708.77     51.86 o 
   4   1   6     1251.25     1260.39     25.98 o 
   5   1   6       33.61       31.16      6.80 o 
   6   1   6      195.60      199.18      8.86 o 
   7   1   6       14.08       13.61      4.56 o 
   8   1   6      681.93      767.96     27.67 o 
   9   1   6      100.17      112.62     10.71 o 
  10   1   6      267.17      282.26     14.92 o 
  11   1   6       74.11       36.56     18.81 o 
  12   1   6      118.87       68.40     63.14 o 
 -13   2   6        3.20        1.77      2.49 o 
 -12   2   6        0.02        2.12      2.25 o 
 -11   2   6       52.32       53.31     12.37 o 
 -10   2   6      256.92      247.90     25.15 o 
  -9   2   6        4.16        4.19      2.55 o 
  -8   2   6      520.63      558.62     16.16 o 
  -7   2   6       45.47       38.64      7.37 o 
  -6   2   6      132.03      128.27      5.10 o 
  -5   2   6       15.38       19.83      2.59 o 
  -4   2   6      481.35      485.67      7.32 o 
  -3   2   6        0.47        0.16      1.33 o 
  -2   2   6      205.00      194.72      5.80 o 
  -1   2   6      610.00      628.11      7.98 o 
   0   2   6      236.48      208.40      4.31 o 
   1   2   6     1393.16     1467.36     22.32 o 
   2   2   6     2158.53     2247.79     23.04 o 
   3   2   6      955.87      988.57     19.99 o 
   4   2   6        5.11        6.08      2.08 o 
   5   2   6        1.55        1.42      1.14 o 
   6   2   6       30.13       25.69      8.68 o 
   7   2   6      200.71      215.39      9.60 o 
   8   2   6      265.44      264.65     17.21 o 
   9   2   6      117.63      121.09     20.09 o 
  10   2   6       39.53       22.91     10.09 o 
  11   2   6        0.29        0.87      2.45 o 
 -12   3   6       48.64       38.71     12.96 o 
 -11   3   6        4.24        8.06      4.57 o 
 -10   3   6      185.49      211.04     10.21 o 
  -9   3   6      212.75      201.61     12.94 o 
  -8   3   6       10.34        4.96      2.47 o 
  -7   3   6        0.04        1.03      1.35 o 
  -6   3   6      500.84      459.36     28.97 o 
  -5   3   6      114.14      108.78      4.13 o 
  -4   3   6       11.53       14.45      5.91 o 
  -3   3   6      152.95      151.82      7.25 o 
  -2   3   6        5.88        6.94      2.46 o 
  -1   3   6       14.16       11.51      2.22 o 
   0   3   6      516.39      541.17     10.31 o 
   1   3   6       23.06       23.55      3.01 o 
   2   3   6      181.49      188.06      8.67 o 
   3   3   6       94.55      116.83      9.43 o 
   4   3   6      490.97      491.64     10.83 o 
   5   3   6       99.61      102.79      4.85 o 
   6   3   6       77.00       86.99     10.28 o 
   7   3   6       17.30        8.38      4.62 o 
   8   3   6       80.36       80.61     10.13 o 
   9   3   6       18.06       17.44      8.56 o 
  10   3   6        3.49        0.92      3.19 o 
  11   3   6       24.71       13.93      6.42 o 
 -12   4   6       26.98       17.91     14.75 o 
 -11   4   6       92.63      103.76     32.02 o 
 -10   4   6       10.85       10.33      4.80 o 
  -9   4   6        0.72        0.96      2.30 o 
  -8   4   6       60.71       71.11      9.75 o 
  -7   4   6       49.89       48.36      8.93 o 
  -6   4   6        0.02        0.37      0.84 o 
  -5   4   6       65.49       55.67     10.11 o 
  -4   4   6      325.63      343.54     11.98 o 
  -3   4   6        2.58        1.56      0.61 o 
  -2   4   6      113.73       97.94      3.41 o 
  -1   4   6       70.31       58.64      3.54 o 
   0   4   6      123.87      125.73      6.50 o 
   1   4   6        8.12       11.70      4.62 o 
   2   4   6       16.31       23.02      9.07 o 
   3   4   6      168.19      194.42     15.16 o 
   4   4   6      207.46      235.42     13.96 o 
   5   4   6       57.72       60.68      9.10 o 
   6   4   6       11.36        6.61      5.13 o 
   7   4   6       15.97       16.11      8.00 o 
   8   4   6      203.16      135.64     44.92 o 
   9   4   6        8.47        4.85      4.40 o 
  10   4   6        0.04        1.54      2.11 o 
 -10   5   6        5.66        3.86      6.12 o 
  -9   5   6        1.81        4.76      5.27 o 
  -8   5   6        2.72        4.13      4.40 o 
  -7   5   6       48.77       53.02     24.22 o 
  -6   5   6      316.55      341.49     23.10 o 
  -5   5   6       10.93        8.04      5.10 o 
  -4   5   6        2.89        1.75      1.91 o 
  -3   5   6      314.93      348.28     20.00 o 
  -2   5   6        0.19        0.92      1.28 o 
  -1   5   6      300.93      347.04     19.38 o 
   0   5   6      126.67      133.32      9.24 o 
   1   5   6       26.36       18.95      5.43 o 
   2   5   6       45.23       53.77      8.34 o 
   3   5   6        0.88        2.65      2.43 o 
   4   5   6       40.95       44.20     13.07 o 
   5   5   6       94.05       88.32     23.09 o 
   6   5   6        9.60        4.19      3.18 o 
   7   5   6       79.35       64.82     26.41 o 
   8   5   6       14.80       12.35      7.75 o 
  -8   6   6        4.14        1.32      2.18 o 
  -7   6   6       18.03       15.41     11.76 o 
  -6   6   6        2.66        1.14      2.18 o 
  -5   6   6        1.38        0.33      1.55 o 
  -4   6   6       20.05       11.21     14.07 o 
  -3   6   6       71.34       84.43     12.02 o 
  -2   6   6       94.88      102.48     10.60 o 
  -1   6   6       25.61       20.68     13.33 o 
   0   6   6      122.76      154.28     11.16 o 
   1   6   6       45.44       48.81     13.19 o 
   2   6   6       62.89       84.53     12.86 o 
   3   6   6        0.04        0.63      1.62 o 
   4   6   6       37.75       51.57     12.25 o 
   5   6   6       17.92       13.21      9.93 o 
   6   6   6        0.12        1.06      1.47 o 
  -5   7   6       31.67       18.52     27.84 o 
  -4   7   6        9.53        0.44      4.11 o 
  -3   7   6        4.45        2.02      5.08 o 
  -2   7   6        0.43        0.74      1.62 o 
  -1   7   6       24.30       23.63     22.19 o 
   0   7   6       37.03       19.90      6.94 o 
   1   7   6       26.13        1.11      3.33 o 
   2   7   6       73.66       13.90      5.82 o 
   3   7   6       15.93        0.71      2.96 o 
 -13   1   7       21.86       24.88     12.57 o 
 -12   1   7        3.43        3.11      2.54 o 
 -11   1   7       12.72       16.52      5.58 o 
 -10   1   7        2.17        4.29      2.11 o 
  -9   1   7      143.23      140.89      7.66 o 
  -8   1   7        0.01        0.40      1.65 o 
  -7   1   7       26.62       21.86      7.58 o 
  -6   1   7      148.14      151.58      6.95 o 
  -5   1   7       12.70       12.29      3.77 o 
  -4   1   7      910.11      900.45     13.74 o 
  -3   1   7      150.34      158.18      3.61 o 
  -2   1   7      660.98      630.46      7.67 o 
  -1   1   7       12.19       13.41      2.50 o 
   0   1   7       59.12       58.51      2.61 o 
   1   1   7     1030.21     1006.11     19.05 o 
   2   1   7       60.70       66.23      4.21 o 
   3   1   7      702.75      710.27     11.53 o 
   4   1   7        0.10        1.27      1.23 o 
   5   1   7       93.72       96.31      7.06 o 
   6   1   7      132.98      139.11      9.08 o 
   7   1   7      281.78      304.91     11.87 o 
   8   1   7      127.77      115.87     12.32 o 
   9   1   7        7.74        5.95      3.69 o 
  10   1   7       93.02       79.82      8.37 o 
  11   1   7       80.73       68.96     14.44 o 
  12   1   7       12.26        2.08      2.64 o 
 -13   2   7       18.99       18.85      6.97 o 
 -12   2   7        8.42        5.88      3.76 o 
 -11   2   7        0.66        1.40      2.01 o 
 -10   2   7       12.67       12.40      5.60 o 
  -9   2   7      810.55      883.49     29.58 o 
  -8   2   7       26.38       34.21      6.82 o 
  -7   2   7       61.22       58.78      6.25 o 
  -5   2   7        2.58        0.81      0.64 o 
  -4   2   7      454.00      437.21     12.94 o 
  -3   2   7      554.85      536.77     10.37 o 
  -2   2   7        4.27       10.62      3.34 o 
  -1   2   7      139.66      128.68      3.13 o 
   0   2   7        9.78        7.50      1.87 o 
   1   2   7        4.54        0.72      0.38 o 
   2   2   7     3242.91     3398.89     39.58 o 
   3   2   7      314.86      330.34      9.67 o 
   4   2   7       83.12       89.71      5.71 o 
   5   2   7       59.51       58.25      6.10 o 
   6   2   7        2.94        5.04      2.99 o 
   7   2   7      210.07      224.88     10.17 o 
   8   2   7        0.01        1.50      1.96 o 
   9   2   7        3.46        4.15      2.70 o 
  10   2   7       12.90       12.35      7.33 o 
  11   2   7      110.23       58.03      9.48 o 
 -12   3   7       25.70       17.39     13.02 o 
 -11   3   7        1.08        1.57      2.64 o 
 -10   3   7       61.12       55.80      9.50 o 
  -9   3   7       74.49       71.05     11.35 o 
  -8   3   7        8.86       13.33      4.83 o 
  -7   3   7       56.91       51.29      6.62 o 
  -6   3   7      551.14      483.60     37.40 o 
  -5   3   7        9.68       12.66      5.26 o 
  -4   3   7        0.45        0.91      1.63 o 
  -3   3   7      895.17      931.52     14.07 o 
  -2   3   7        0.00        1.72      1.60 o 
  -1   3   7       71.62       76.16      2.44 o 
   0   3   7        0.00        0.53      0.56 o 
   1   3   7       72.59       73.32      2.45 o 
   2   3   7        0.86        0.86      0.42 o 
   3   3   7        0.46        0.38      0.38 o 
   4   3   7      251.36      244.96      7.90 o 
   5   3   7      114.89      110.53      6.38 o 
   6   3   7        0.00        1.27      1.46 o 
   7   3   7       36.68       29.49     12.96 o 
   8   3   7        9.50       12.04      6.07 o 
   9   3   7       85.34      102.06     11.18 o 
  10   3   7        3.65        1.73      2.90 o 
  11   3   7        4.87        2.09      3.43 o 
 -11   4   7        1.94        2.93      3.83 o 
 -10   4   7       64.85       42.34     18.64 o 
  -9   4   7        0.33        1.60      2.53 o 
  -8   4   7        0.70        1.00      1.97 o 
  -7   4   7        8.21       10.88      4.96 o 
  -6   4   7      160.48      174.65     11.58 o 
  -5   4   7      475.94      516.84     18.62 o 
  -4   4   7       96.25      108.59      6.87 o 
  -3   4   7        1.02        1.80      2.10 o 
  -2   4   7     1167.14     1192.90     47.18 o 
  -1   4   7        5.06        3.38      1.27 o 
   0   4   7      604.46      593.25     30.61 o 
   1   4   7      488.81      451.76     39.06 o 
   2   4   7        2.87        1.92      2.50 o 
   3   4   7      284.02      304.29     13.06 o 
   4   4   7      400.36      438.68     23.01 o 
   5   4   7      263.74      248.29     15.39 o 
   6   4   7      163.71      143.74     19.08 o 
   7   4   7      121.41       94.04     29.79 o 
   8   4   7       57.90       46.05     15.43 o 
   9   4   7       76.48       65.85     18.28 o 
  10   4   7        0.51        1.34      2.20 o 
 -10   5   7       19.17       17.47     10.83 o 
  -9   5   7       77.55       50.84     21.08 o 
  -8   5   7        0.15        1.94      2.28 o 
  -7   5   7      158.48      170.84     11.56 o 
  -6   5   7      180.64       88.62     85.38 o 
  -5   5   7        0.03        1.15      1.41 o 
  -4   5   7        5.27        2.65      1.82 o 
  -3   5   7      251.76      197.11     53.62 o 
  -2   5   7       62.38       56.42      9.79 o 
  -1   5   7      214.32      237.47     14.19 o 
   0   5   7      334.94      370.31     14.77 o 
   1   5   7        9.62        9.10      4.98 o 
   2   5   7       17.45       21.59      9.35 o 
   3   5   7       14.55       14.93      6.30 o 
   4   5   7       83.44       92.51      9.23 o 
   5   5   7       66.13       82.68     11.39 o 
   6   5   7       22.71       27.62     14.55 o 
   7   5   7        3.51        3.05      3.12 o 
   8   5   7       27.43        8.98      7.29 o 
  -8   6   7        2.96        2.06      3.29 o 
  -7   6   7        1.74        2.65      3.80 o 
  -6   6   7        0.54        0.66      2.22 o 
  -5   6   7       38.72       14.01      5.96 o 
  -4   6   7       40.23       42.15      9.36 o 
  -3   6   7       38.12       16.63      6.33 o 
  -2   6   7      112.20      158.93     12.87 o 
  -1   6   7       11.68       12.25      9.36 o 
   0   6   7       73.95       95.95     11.99 o 
   1   6   7       43.04       23.19     20.92 o 
   2   6   7        9.11        3.99      3.43 o 
   3   6   7        0.08        1.42      2.65 o 
   4   6   7       41.21       44.89     11.90 o 
   5   6   7        0.00        0.65      2.35 o 
   6   6   7       10.96        4.52      3.27 o 
  -4   7   7        0.68        1.14      2.26 o 
  -3   7   7        5.57        1.78      3.20 o 
  -2   7   7        4.20        0.07      2.66 o 
  -1   7   7       56.15       28.62      8.01 o 
   1   7   7        3.27        0.54      2.39 o 
   2   7   7        0.01        0.91      3.87 o 
 -14   0   8        5.03        5.95      3.87 o 
 -13   0   8        3.97        1.92      3.69 o 
 -12   0   8        5.21        2.24      3.11 o 
 -11   0   8        4.10        5.94      4.54 o 
 -10   0   8        1.08        5.18      4.00 o 
  -9   0   8       14.97       23.53      9.89 o 
  -8   0   8      100.77       94.05     10.76 o 
  -7   0   8      575.66      578.76     16.40 o 
  -6   0   8     2457.24     2568.62     76.12 o 
  -5   0   8      697.70      679.54     41.11 o 
  -4   0   8     1733.22     1762.45     66.39 o 
  -3   0   8      138.66      116.44      4.76 o 
  -2   0   8     2127.81     1998.68     46.74 o 
  -1   0   8        6.75        5.76      2.41 o 
   0   0   8      135.59      119.07      4.95 o 
   1   0   8       25.89       24.30      5.75 o 
   2   0   8       22.17       21.84     10.93 o 
   3   0   8       16.52       24.78     11.26 o 
   4   0   8      233.88      231.07     14.08 o 
   5   0   8       42.86       36.11     11.63 o 
   6   0   8      178.28      224.17     13.64 o 
   7   0   8      333.09      384.55     18.94 o 
   8   0   8      370.12      412.78     25.86 o 
   9   0   8        5.42        9.61      6.65 o 
  10   0   8      249.74      189.33     12.40 o 
 -13   1   8       68.65       82.57      8.23 o 
 -12   1   8       30.70       27.30     13.01 o 
 -11   1   8        1.46        3.00      2.66 o 
 -10   1   8       73.13       63.05     14.39 o 
  -9   1   8        5.21        8.77      3.66 o 
  -8   1   8       47.94       35.95     10.90 o 
  -7   1   8       49.08       48.79      8.63 o 
  -6   1   8       59.87        7.18     22.00 o 
  -5   1   8      296.96      278.86      7.43 o 
  -4   1   8      159.35      143.60      4.58 o 
  -3   1   8       12.09       11.27      3.39 o 
  -2   1   8       37.43       37.16      2.84 o 
  -1   1   8        1.67        5.44      1.93 o 
   0   1   8      293.56      276.23      6.28 o 
   1   1   8     1855.02     1890.50     29.24 o 
   2   1   8      916.97      955.72     24.46 o 
   3   1   8     1957.13     2098.37     39.75 o 
   4   1   8       10.88        8.13      2.69 o 
   5   1   8      515.78      525.25     15.07 o 
   6   1   8      285.42      300.01     12.92 o 
   7   1   8        1.74        1.67      2.21 o 
   8   1   8        8.75        9.89      4.22 o 
   9   1   8        3.68        2.74      2.49 o 
  10   1   8       16.25        6.66      5.39 o 
  11   1   8       19.98       12.16      7.68 o 
 -13   2   8       46.78       46.74     22.31 o 
 -12   2   8       14.11        8.07      3.82 o 
 -11   2   8        3.01        2.09      2.26 o 
 -10   2   8        0.01        1.27      1.72 o 
  -9   2   8      196.02      183.66     12.26 o 
  -8   2   8      299.14      289.73     10.56 o 
  -7   2   8       38.12        4.24     14.77 o 
  -6   2   8       25.20       22.70      4.70 o 
  -5   2   8      185.41      186.17      5.27 o 
  -4   2   8       60.98       62.95      2.25 o 
  -3   2   8      397.80      401.09     14.06 o 
  -2   2   8        6.97        3.63      1.63 o 
  -1   2   8       23.01       33.55      2.66 o 
   0   2   8      879.50      925.36     14.90 o 
   1   2   8       55.83       49.97      3.20 o 
   2   2   8     1600.35     1647.30     31.51 o 
   3   2   8     1687.20     1836.36     18.50 o 
   4   2   8      440.87      445.45     11.03 o 
   5   2   8       62.93       56.50      6.93 o 
   6   2   8        7.71        6.95      3.06 o 
   7   2   8      335.30      321.70     15.39 o 
   8   2   8        9.31       11.83      4.50 o 
   9   2   8        0.43        0.97      1.94 o 
  10   2   8        7.76        7.94      5.76 o 
  11   2   8       50.47        9.93      7.10 o 
 -12   3   8        6.56        3.64      3.43 o 
 -11   3   8       51.90       61.08     15.86 o 
 -10   3   8        2.98        7.36      3.79 o 
  -9   3   8       33.09       24.67      8.93 o 
  -8   3   8        1.30        1.63      1.37 o 
  -7   3   8       78.04       59.90      7.10 o 
  -6   3   8       45.27        4.11     19.76 o 
  -5   3   8       54.24       59.86      9.15 o 
  -4   3   8       20.57       24.75      9.55 o 
  -3   3   8      366.29      385.32     11.66 o 
  -2   3   8        9.12       10.35      3.70 o 
  -1   3   8       45.54       44.61      2.41 o 
   0   3   8       47.87       60.93      3.55 o 
   1   3   8      250.36      239.46      6.15 o 
   2   3   8      110.40      101.38      3.60 o 
   3   3   8       79.59       88.81      4.08 o 
   4   3   8       22.68       26.23      4.18 o 
   5   3   8      932.76      971.34     25.25 o 
   6   3   8       12.43       10.45      3.68 o 
   7   3   8      190.67      142.26     57.01 o 
   8   3   8       31.61       19.36     12.95 o 
   9   3   8       25.71        4.98      7.31 o 
  10   3   8        1.05        0.92      2.66 o 
 -11   4   8        7.01        5.03      4.38 o 
 -10   4   8       27.48       32.95     17.79 o 
  -9   4   8        7.11        2.06      3.16 o 
  -8   4   8       91.27      101.76     11.03 o 
  -7   4   8        0.64        1.34      2.35 o 
  -6   4   8      337.49      387.43     19.53 o 
  -5   4   8       29.37       26.31      8.14 o 
  -4   4   8        1.21        1.31      2.06 o 
  -3   4   8      316.41      346.49     12.45 o 
  -2   4   8        4.37        3.97      2.38 o 
  -1   4   8       22.52       15.00      2.22 o 
   0   4   8      566.74      548.91     28.48 o 
   1   4   8      148.21      154.56      8.63 o 
   2   4   8      210.66      243.38     12.26 o 
   3   4   8       30.80       38.70     15.36 o 
   4   4   8      121.16      116.83     12.07 o 
   5   4   8       14.96       17.30      6.63 o 
   6   4   8        0.08        0.77      1.66 o 
   7   4   8       57.33       68.55     12.27 o 
   8   4   8       12.85        8.53      5.97 o 
   9   4   8       10.10        2.58      4.19 o 
 -10   5   8        7.03        4.54      5.34 o 
  -9   5   8       68.13       71.14     19.28 o 
  -8   5   8       10.93       16.29      9.35 o 
  -7   5   8       23.20       13.98      7.34 o 
  -6   5   8       70.46       41.25     18.55 o 
  -5   5   8        0.17        1.85      1.93 o 
  -4   5   8      253.61      307.84     25.41 o 
  -3   5   8       24.77       27.92      9.90 o 
  -2   5   8        2.82        1.00      1.53 o 
  -1   5   8        2.06        1.75      2.48 o 
   0   5   8       18.34       11.71      8.41 o 
   1   5   8      136.59      165.64     12.05 o 
   2   5   8       21.12       21.32      8.66 o 
   3   5   8       53.30       55.15     10.29 o 
   4   5   8       11.31       11.12      5.10 o 
   5   5   8        1.01        0.42      2.54 o 
   6   5   8        0.01        0.95      1.89 o 
   7   5   8       11.27        9.18      7.48 o 
   8   5   8       51.58       69.45     24.98 o 
  -8   6   8        3.48        1.91      4.54 o 
  -7   6   8        9.86        2.63      4.49 o 
  -6   6   8        0.28        0.71      2.79 o 
  -5   6   8        0.54        0.74      3.06 o 
  -4   6   8        0.35        0.88      2.32 o 
  -3   6   8       10.40       14.27      9.40 o 
  -2   6   8      157.72      163.56     33.31 o 
  -1   6   8       58.59       65.95     35.42 o 
   0   6   8       16.70       21.59     16.70 o 
   1   6   8        9.65        7.15      7.20 o 
   2   6   8        3.62        6.47      5.78 o 
   3   6   8        6.02        6.43      5.27 o 
   4   6   8       36.31       48.34     22.96 o 
   5   6   8        0.73        2.85      3.87 o 
   6   6   8        0.10        0.66      2.53 o 
  -4   7   8        0.11        0.44      2.83 o 
  -3   7   8       32.48        2.39      3.43 o 
  -2   7   8      133.74       55.08     12.42 o 
   0   7   8        3.81        2.05      4.24 o 
 -13   1   9       30.98       35.48      8.85 o 
 -12   1   9        0.17        1.40      1.74 o 
 -11   1   9       12.14        9.46      3.99 o 
 -10   1   9        2.46        2.86      2.43 o 
  -9   1   9       11.42       21.44      8.25 o 
  -8   1   9      721.65      735.00     22.91 o 
  -7   1   9      285.40      281.27     10.69 o 
  -6   1   9      180.96      173.09      8.29 o 
  -5   1   9        5.21        6.57      2.47 o 
  -4   1   9      386.32      441.09     13.42 o 
  -3   1   9      415.29      376.88      7.16 o 
  -2   1   9      336.18      338.22      6.56 o 
  -1   1   9      988.14      934.75     14.00 o 
   0   1   9        9.29       17.24      4.69 o 
   1   1   9      157.79      161.85      5.31 o 
   2   1   9      267.32      278.99      8.35 o 
   3   1   9      164.99      167.45      7.99 o 
   4   1   9      141.82      132.83      6.78 o 
   5   1   9      606.75      614.91     19.99 o 
   6   1   9       37.72       36.64     12.38 o 
   7   1   9      390.68      415.99     17.18 o 
   8   1   9      151.60      147.19     13.32 o 
   9   1   9       23.26       18.78     10.41 o 
  10   1   9       68.73       67.98     11.35 o 
  11   1   9       16.48        4.97      5.29 o 
 -13   2   9        4.47        6.06      4.66 o 
 -12   2   9        0.01        1.43      1.89 o 
 -11   2   9       42.01       40.83      7.40 o 
 -10   2   9       86.85       78.84     13.93 o 
  -9   2   9      118.41      109.86      8.85 o 
  -8   2   9       42.70       43.37      8.87 o 
  -7   2   9        4.73        2.94      2.30 o 
  -6   2   9      397.68      389.33     11.69 o 
  -5   2   9       59.74       52.46      2.64 o 
  -4   2   9      729.09      712.60     21.62 o 
  -3   2   9       67.09       68.31      6.10 o 
  -2   2   9      196.78      192.81      4.66 o 
  -1   2   9      239.21      256.06      6.13 o 
   0   2   9      554.70      575.83     11.97 o 
   1   2   9      333.29      353.46      9.61 o 
   2   2   9        0.00        0.45      0.73 o 
   3   2   9      525.98      576.58     19.50 o 
   4   2   9      146.97      174.05      8.29 o 
   5   2   9      218.70      237.71     11.04 o 
   6   2   9        7.35       10.78      4.07 o 
   7   2   9      161.40      176.88     10.23 o 
   8   2   9        2.72        2.18      2.47 o 
   9   2   9        4.41        0.90      1.47 o 
  10   2   9        1.75        2.07      3.10 o 
 -12   3   9        0.71        2.56      2.80 o 
 -11   3   9        1.46        6.19      4.16 o 
 -10   3   9        0.05        1.49      1.89 o 
  -9   3   9       97.27      111.90     11.57 o 
  -8   3   9       37.25       31.90      8.16 o 
  -6   3   9       43.92       48.76     10.87 o 
  -5   3   9      195.19      205.78     10.55 o 
  -4   3   9       70.69       72.79      8.14 o 
  -3   3   9      108.68      119.49      8.14 o 
  -2   3   9       15.34       18.69      5.72 o 
  -1   3   9      166.61      170.95      3.42 o 
   0   3   9        2.77        1.73      1.07 o 
   1   3   9        1.79        0.70      0.51 o 
   2   3   9      157.08      170.68      6.33 o 
   3   3   9       32.61       46.63      3.79 o 
   4   3   9      845.25      872.56     30.65 o 
   5   3   9      184.62      183.32     10.75 o 
   6   3   9       38.43       44.82      9.01 o 
   7   3   9       16.01       11.10      6.55 o 
   8   3   9       25.03        5.14     10.54 o 
   9   3   9       49.09       24.42      5.87 o 
  10   3   9        2.70        2.17      2.44 o 
 -11   4   9       74.83       92.81     15.89 o 
 -10   4   9        1.55        1.00      2.20 o 
  -9   4   9        0.12        1.08      1.95 o 
  -8   4   9       37.58       35.04     13.09 o 
  -7   4   9       17.80       20.31      8.60 o 
  -6   4   9      131.83      128.99      9.35 o 
  -5   4   9      839.84      942.57     32.80 o 
  -4   4   9       27.35       22.95      9.51 o 
  -3   4   9      219.55      246.56     10.75 o 
  -2   4   9      206.40      238.40      9.69 o 
  -1   4   9       18.04       19.48      6.05 o 
   0   4   9      169.23      144.91     30.68 o 
   1   4   9        4.17        2.13      2.10 o 
   2   4   9      701.59      755.21     24.72 o 
   3   4   9      195.63      196.87     12.82 o 
   4   4   9      279.99      306.27     17.20 o 
   5   4   9        4.19        3.12      2.30 o 
   6   4   9       45.57       44.66     21.09 o 
   7   4   9       11.61       14.25      8.16 o 
   8   4   9       75.66       36.54     22.00 o 
   9   4   9        2.03        1.33      2.47 o 
 -10   5   9       34.07       27.44     16.74 o 
  -9   5   9       88.35       20.70      6.83 o 
  -8   5   9       11.09        4.66      3.14 o 
  -7   5   9        0.16        0.90      2.06 o 
  -6   5   9        2.12        1.48      2.25 o 
  -5   5   9      387.32      351.88     63.73 o 
  -4   5   9       69.40       60.46      8.34 o 
  -3   5   9      421.26      348.46     57.16 o 
  -2   5   9      116.26      126.37     13.04 o 
  -1   5   9       20.73       24.10     12.15 o 
   0   5   9       14.67       22.07     12.77 o 
   1   5   9      454.42      458.75     68.68 o 
   2   5   9        7.89        7.93      4.15 o 
   3   5   9        0.76        1.26      2.10 o 
   4   5   9       10.32        9.38      5.11 o 
   5   5   9        2.96        2.74      2.22 o 
   6   5   9        4.86        7.24      5.62 o 
   7   5   9      106.98      122.88     20.22 o 
  -7   6   9       15.35       14.44     17.81 o 
  -6   6   9        1.55        1.55      3.94 o 
  -5   6   9        0.30       -0.98      4.31 o 
  -3   6   9        9.06       11.59      9.04 o 
  -2   6   9       93.03       92.78     16.92 o 
  -1   6   9        0.16        1.05      2.08 o 
   0   6   9       45.97       55.79     20.74 o 
   1   6   9       25.09       37.52     24.29 o 
   2   6   9       30.76        7.69     15.30 o 
   3   6   9       55.89       75.24      9.90 o 
   4   6   9        4.60        3.14      3.89 o 
   5   6   9       85.49       24.01     61.73 o 
  -3   7   9        4.05        0.88      4.65 o 
  -2   7   9        1.37        0.47      2.22 o 
  -1   7   9        2.32        1.35      3.84 o 
 -13   0  10      107.63      122.80     12.29 o 
 -12   0  10        0.10        2.15      3.69 o 
 -11   0  10        0.31        1.39      2.70 o 
 -10   0  10       79.28       96.05     16.08 o 
  -9   0  10      700.90      729.36     31.62 o 
  -8   0  10      103.29      103.37     10.37 o 
  -7   0  10      330.76      344.09     19.38 o 
  -6   0  10      703.92      675.01     17.44 o 
  -5   0  10     1470.31     1408.90     86.30 o 
  -4   0  10      221.58      242.95      9.32 o 
  -3   0  10      499.52      515.90     16.96 o 
  -2   0  10     1651.83     1636.84     51.26 o 
  -1   0  10      179.33      197.62      6.76 o 
   0   0  10       47.45       49.71     10.31 o 
   1   0  10      419.98      441.15     18.31 o 
   2   0  10       16.22       24.44     11.32 o 
   3   0  10      464.26      489.19     15.02 o 
   4   0  10      889.89      995.91     37.24 o 
   5   0  10       60.25       59.29     20.84 o 
   6   0  10      749.14      809.43     44.88 o 
   7   0  10       62.66       46.67     21.26 o 
   8   0  10        0.08        2.31      4.50 o 
   9   0  10        0.03        2.20      3.26 o 
  10   0  10       92.57       73.75     19.31 o 
  11   0  10      376.92       69.52     48.53 o 
 -13   1  10        0.03        1.37      2.23 o 
 -12   1  10       19.89       22.73      8.95 o 
 -11   1  10       11.61       14.43      6.41 o 
 -10   1  10        1.33        1.48      1.87 o 
  -9   1  10      410.26      393.72     14.81 o 
  -8   1  10     2038.18     2101.67     32.35 o 
  -7   1  10       58.10       66.33      9.06 o 
  -6   1  10       89.51       75.77      4.50 o 
  -5   1  10      644.29      602.84     24.13 o 
  -4   1  10       31.06       28.01      4.59 o 
  -3   1  10        2.68        2.07      1.07 o 
  -2   1  10       35.36       29.60      4.88 o 
  -1   1  10      569.36      570.33     10.83 o 
   0   1  10       24.78       27.68      4.32 o 
   1   1  10     1255.05     1284.63     29.06 o 
   2   1  10      264.62      259.62      9.14 o 
   3   1  10      210.19      215.10      8.63 o 
   4   1  10      147.38      149.07      9.72 o 
   5   1  10      403.68      429.05     13.40 o 
   6   1  10       51.61       55.25     11.67 o 
   7   1  10       22.15       22.07      8.76 o 
   8   1  10       20.64       14.27      8.07 o 
   9   1  10       67.77       50.50     16.07 o 
  10   1  10       18.96       18.28      8.44 o 
 -13   2  10        6.68        6.74      4.67 o 
 -12   2  10        0.41        2.51      3.06 o 
 -11   2  10       13.69       11.65      6.85 o 
 -10   2  10        0.61        0.91      1.64 o 
  -9   2  10        0.03        1.61      1.64 o 
  -8   2  10       26.55       19.96      6.77 o 
  -7   2  10      714.77      710.16     15.88 o 
  -6   2  10      395.58      405.61     13.88 o 
  -5   2  10       95.96       86.08      5.39 o 
  -4   2  10      285.66      254.36      4.03 o 
  -3   2  10      712.51      691.41     16.05 o 
  -2   2  10      163.36      146.42      4.76 o 
  -1   2  10      745.10      748.34     14.81 o 
   0   2  10      460.09      489.37     10.38 o 
   1   2  10        4.19        2.89      1.21 o 
   2   2  10      641.60      662.58     18.82 o 
   3   2  10      191.90      203.16      7.52 o 
   4   2  10      700.27      721.81     21.44 o 
   5   2  10       58.28       52.41     11.91 o 
   6   2  10       19.41       30.77      9.12 o 
   7   2  10       23.93       27.23     10.35 o 
   8   2  10       81.64       63.44     17.15 o 
   9   2  10       73.20       62.19      9.21 o 
  10   2  10       28.21        7.97     11.01 o 
 -12   3  10        3.66        3.64      3.91 o 
 -11   3  10        0.84        4.71      3.96 o 
 -10   3  10       17.86       20.63      9.53 o 
  -9   3  10       10.52        8.73      5.59 o 
  -8   3  10       17.17       24.52      9.70 o 
  -7   3  10        3.39        4.03      2.62 o 
  -6   3  10       13.63       19.18      6.95 o 
  -5   3  10      196.08      186.74     11.37 o 
  -4   3  10      151.63      156.64      9.88 o 
  -3   3  10      604.47      679.86     21.75 o 
  -2   3  10       42.19       47.32      5.74 o 
  -1   3  10      272.83      269.82      6.47 o 
   0   3  10      150.52      158.71      5.27 o 
   1   3  10      236.88      254.36      8.14 o 
   2   3  10       58.67       28.49     18.13 o 
   3   3  10      368.94      401.79     10.89 o 
   4   3  10       44.39       36.21      4.39 o 
   5   3  10       61.49       49.35      6.03 o 
   6   3  10       85.92       82.66     12.11 o 
   7   3  10        0.20        0.18      2.16 o 
   8   3  10       16.80       14.40     11.66 o 
   9   3  10        3.07        0.95      3.00 o 
 -11   4  10       22.00       31.36      9.07 o 
 -10   4  10       13.41       20.00     11.18 o 
  -9   4  10        0.66        2.47      2.95 o 
  -8   4  10       40.65       34.36     16.46 o 
  -7   4  10        6.77        2.57      2.29 o 
  -6   4  10      135.59      139.18     13.22 o 
  -5   4  10      210.70      203.87     13.24 o 
  -4   4  10        8.90       11.26      5.77 o 
  -3   4  10        2.48        5.27      2.80 o 
  -2   4  10       82.10       89.01      7.25 o 
  -1   4  10        0.29        0.43      0.61 o 
   0   4  10       16.57       15.39      3.39 o 
   1   4  10       76.89       73.92      6.74 o 
   2   4  10       12.54        6.83      3.36 o 
   3   4  10       32.80       38.35     11.98 o 
   4   4  10       70.42       77.40     13.42 o 
   5   4  10        2.57        2.89      2.87 o 
   6   4  10       14.72       14.95      7.83 o 
   7   4  10       13.81        9.39      7.85 o 
   8   4  10        7.91        3.80      4.92 o 
 -10   5  10        3.37        1.21      3.98 o 
  -9   5  10        1.13        2.23      3.70 o 
  -8   5  10        5.56        3.30      2.77 o 
  -7   5  10        7.94        4.37      4.16 o 
  -6   5  10        8.32        5.29      3.51 o 
  -5   5  10       58.39       47.26      8.29 o 
  -4   5  10        0.77        1.03      1.37 o 
  -3   5  10        4.22        1.84      1.27 o 
  -2   5  10      204.30      233.94     24.97 o 
  -1   5  10       18.26       15.29      8.27 o 
   0   5  10        3.36        0.74      2.56 o 
   1   5  10       12.52        9.89      6.13 o 
   2   5  10        3.38        1.24      3.32 o 
   3   5  10      136.84      187.92     19.97 o 
   4   5  10      106.40       81.97     35.24 o 
   5   5  10        0.57        1.31      2.16 o 
   6   5  10       28.15       27.49     19.03 o 
   7   5  10        6.36        2.32      2.51 o 
  -7   6  10       14.58       14.31     12.05 o 
  -6   6  10        9.48       13.80     14.78 o 
  -5   6  10       16.64       13.74     15.18 o 
  -4   6  10      100.29      134.36     34.98 o 
  -3   6  10       14.12       12.15     12.09 o 
  -2   6  10        5.28        3.70      4.19 o 
  -1   6  10        0.05        1.28      2.07 o 
   0   6  10       19.00       16.87     14.11 o 
   1   6  10       87.05       90.48     34.47 o 
   2   6  10        6.72        8.11      6.23 o 
   3   6  10        0.39        0.75      3.88 o 
   4   6  10       18.24       17.56     15.95 o 
 -13   1  11       13.74       14.18      8.32 o 
 -12   1  11       46.26       47.13     18.08 o 
 -11   1  11       64.29       65.64      8.93 o 
 -10   1  11        2.03        1.58      1.66 o 
  -9   1  11       43.49       34.91     10.19 o 
  -8   1  11        2.45        2.05      2.29 o 
  -7   1  11       16.48       17.40      5.77 o 
  -6   1  11      110.07       91.10      6.26 o 
  -5   1  11        8.77        7.90      2.47 o 
  -4   1  11       11.62        8.72      3.13 o 
  -3   1  11       10.27       13.18      3.09 o 
  -2   1  11       25.19       29.18      5.74 o 
  -1   1  11       19.47       11.65      4.14 o 
   0   1  11      322.51      317.42     10.08 o 
   1   1  11       58.77       53.44      6.47 o 
   2   1  11        1.57        2.22      2.35 o 
   3   1  11        1.61        2.67      2.22 o 
   4   1  11      316.49      327.04     12.16 o 
   5   1  11      157.55      136.76      8.62 o 
   6   1  11        0.19        2.00      2.70 o 
   7   1  11       25.99       33.38     16.01 o 
   8   1  11        4.31        4.42      2.85 o 
   9   1  11        1.28        1.34      2.25 o 
  10   1  11       22.89       18.74      7.78 o 
 -13   2  11        4.87        6.06      3.98 o 
 -12   2  11       35.22       37.49     17.97 o 
 -11   2  11       51.53       48.42     18.49 o 
 -10   2  11       66.18       69.71     12.68 o 
  -9   2  11        7.35       10.23      4.02 o 
  -8   2  11      647.54      668.09     21.13 o 
  -7   2  11       11.85        2.86      2.58 o 
  -6   2  11        0.75        0.71      0.57 o 
  -5   2  11       44.90       43.52      6.00 o 
  -4   2  11       68.59       45.79      2.63 o 
  -3   2  11        8.17        5.80      1.85 o 
  -2   2  11      411.13      418.20     11.76 o 
  -1   2  11       40.17       34.27      4.12 o 
   0   2  11       20.90       20.26      5.39 o 
   1   2  11       37.62       41.77      6.96 o 
   2   2  11       41.85       52.21      8.45 o 
   3   2  11      319.18      356.50     13.41 o 
   4   2  11      507.54      556.93     14.65 o 
   5   2  11       79.35       98.59      9.20 o 
   6   2  11       97.32       91.86     11.10 o 
   7   2  11       32.70       38.06     10.01 o 
   8   2  11      124.84      142.94     19.55 o 
   9   2  11        2.18        2.17      3.09 o 
  10   2  11        0.89        1.70      3.15 o 
 -12   3  11       17.84       17.44     11.27 o 
 -11   3  11        9.89       12.36      7.35 o 
 -10   3  11        6.57       10.61      5.02 o 
  -9   3  11       91.60      100.22     11.85 o 
  -8   3  11       18.11       21.97     12.25 o 
  -7   3  11      141.53      148.75     11.83 o 
  -6   3  11        1.16        1.61      2.29 o 
  -5   3  11      357.49      364.68     15.25 o 
  -4   3  11      414.55      392.88     15.78 o 
  -3   3  11      220.74      240.11     12.52 o 
  -2   3  11       14.74       17.98      6.30 o 
  -1   3  11      204.73      173.86     11.84 o 
   0   3  11       37.56       27.54      4.02 o 
   1   3  11      548.62      564.12     16.99 o 
   2   3  11       14.29        3.12      3.59 o 
   3   3  11     1399.11     1553.74     20.36 o 
   4   3  11      444.06      514.75     20.02 o 
   5   3  11        5.26        4.16      3.10 o 
   6   3  11        6.36        1.88      2.13 o 
   7   3  11        4.99        5.46      5.48 o 
   8   3  11       32.92       27.07     18.23 o 
   9   3  11        6.09        2.68      3.46 o 
 -11   4  11       13.89        9.94      6.96 o 
 -10   4  11       23.27       32.19     14.42 o 
  -9   4  11        1.09        1.09      2.67 o 
  -8   4  11       44.32       44.47     20.18 o 
  -7   4  11        7.16        5.87      3.08 o 
  -6   4  11       75.44       88.52     14.45 o 
  -5   4  11      351.44      348.47     17.34 o 
  -4   4  11      125.67      133.18      9.29 o 
  -3   4  11       38.30       42.68      9.09 o 
  -2   4  11       12.51       15.76      6.38 o 
  -1   4  11      998.95     1132.65     30.65 o 
   0   4  11       10.82       10.76      4.09 o 
   1   4  11      496.22      545.90     28.89 o 
   2   4  11      472.15      399.94     49.36 o 
   3   4  11        3.25        2.32      1.86 o 
   4   4  11       59.81       60.68      8.05 o 
   5   4  11      170.88      177.47     21.81 o 
   6   4  11       92.35       90.77     15.74 o 
   7   4  11        3.29        1.65      3.04 o 
   8   4  11       43.93       31.68     10.67 o 
  -9   5  11       40.74       15.30     12.93 o 
  -8   5  11        6.42        5.40      4.17 o 
  -7   5  11       16.88       13.93      5.71 o 
  -6   5  11       68.57       73.67     10.83 o 
  -5   5  11       33.52       29.53     13.05 o 
  -4   5  11      316.38      382.23     23.30 o 
  -3   5  11       16.07       14.85      9.27 o 
  -2   5  11       13.58       14.38      7.90 o 
  -1   5  11       13.07        7.90      4.54 o 
   0   5  11       91.99      103.49     12.83 o 
   1   5  11       40.63       42.52     18.99 o 
   2   5  11       21.62       24.13     13.64 o 
   3   5  11       44.82       59.78     20.21 o 
   4   5  11        1.29        1.37      3.06 o 
   5   5  11        8.10        3.24      4.76 o 
   6   5  11       95.90       27.71     10.67 o 
  -7   6  11        1.89        1.62      4.28 o 
  -6   6  11       54.52       37.30      9.59 o 
  -5   6  11      134.43       87.87     12.36 o 
  -4   6  11       38.58       32.12     22.43 o 
  -3   6  11        1.21        2.00      2.78 o 
  -2   6  11        0.26        0.87      2.11 o 
  -1   6  11       78.79       56.31     56.32 o 
   0   6  11        2.84        1.24      3.81 o 
   1   6  11        4.28        3.37      4.09 o 
   2   6  11       13.13       15.84     13.21 o 
   3   6  11       13.42       13.17     12.38 o 
   4   6  11       67.15       81.98     29.29 o 
 -13   0  12       44.34       64.66     20.96 o 
 -12   0  12       49.45       63.94     17.15 o 
 -11   0  12       21.49       22.46     12.07 o 
 -10   0  12      155.20      171.21     24.39 o 
  -9   0  12      631.86      714.03     38.95 o 
  -8   0  12        0.56        1.52      3.54 o 
  -7   0  12      920.56      950.02     43.69 o 
  -6   0  12       27.01       38.58     14.77 o 
  -5   0  12        7.56        4.87      3.28 o 
  -4   0  12      180.38      190.29     10.31 o 
  -3   0  12      276.91      289.12     12.66 o 
  -2   0  12        6.20       10.70      6.67 o 
  -1   0  12      145.51      148.08     10.05 o 
   0   0  12     1426.77     1594.67     43.46 o 
   1   0  12       34.97       58.92     16.98 o 
   2   0  12       13.13       11.02      4.89 o 
   3   0  12     1021.94     1118.61     29.63 o 
   4   0  12      380.52      433.35     20.54 o 
   5   0  12       32.26       34.12     13.25 o 
   6   0  12       31.00       39.47     14.71 o 
   7   0  12      171.78      187.71     13.31 o 
   8   0  12       95.08      120.38     19.26 o 
   9   0  12      161.69      213.10     22.93 o 
  10   0  12      112.66      108.23     31.75 o 
 -13   1  12        2.50        3.32      3.41 o 
 -12   1  12        7.38        7.30      4.71 o 
 -11   1  12       34.99       33.82     12.58 o 
 -10   1  12        7.03        5.48      2.76 o 
  -9   1  12      150.85      158.31      9.71 o 
  -8   1  12      129.70      132.04      7.90 o 
  -7   1  12      267.41      241.11      9.81 o 
  -6   1  12        0.67        0.95      0.86 o 
  -5   1  12       20.84       19.22      5.35 o 
  -4   1  12      125.69      118.27      4.98 o 
  -3   1  12       29.74       31.47      4.68 o 
  -2   1  12     1143.18     1085.40     31.96 o 
  -1   1  12        4.29        2.77      1.92 o 
   0   1  12       29.94       34.56      7.67 o 
   1   1  12        1.16        2.13      2.21 o 
   2   1  12     1271.99     1362.94     24.89 o 
   3   1  12       30.94       33.18      8.17 o 
   4   1  12       25.35       22.91      8.47 o 
   5   1  12        4.12        5.39      3.70 o 
   6   1  12       90.35      103.81     11.28 o 
   7   1  12       38.63       47.86     12.12 o 
   8   1  12       70.45       75.66     12.23 o 
   9   1  12      154.95      200.83     13.63 o 
  10   1  12       37.74       27.60      8.24 o 
 -13   2  12        0.24        1.16      1.87 o 
 -12   2  12        1.66        3.80      3.11 o 
 -11   2  12        1.26        1.52      2.65 o 
 -10   2  12        0.30        2.13      2.93 o 
  -9   2  12        7.20       12.96      4.99 o 
  -8   2  12      149.72      122.26      7.42 o 
  -7   2  12       50.75       48.82      6.83 o 
  -6   2  12       11.31        2.65      2.46 o 
  -5   2  12        1.52        0.97      0.65 o 
  -4   2  12       85.30       80.36      4.34 o 
  -3   2  12       44.04       30.13      9.32 o 
  -2   2  12       10.68        9.50      2.95 o 
  -1   2  12       82.03       74.71      4.49 o 
   0   2  12        2.16        2.19      1.39 o 
   1   2  12        7.45        8.20      3.35 o 
   2   2  12       40.19       42.30     10.56 o 
   3   2  12      344.95      398.19     12.17 o 
   4   2  12      251.02      308.07     11.19 o 
   5   2  12      409.18      446.78     19.02 o 
   6   2  12      169.84      209.18     10.66 o 
   7   2  12        0.46        2.14      2.55 o 
   8   2  12       55.20       57.63     20.70 o 
   9   2  12       36.37       28.60      8.30 o 
 -12   3  12        4.00        4.45      3.43 o 
 -11   3  12        0.00        1.00      2.25 o 
 -10   3  12       44.34       47.57     14.70 o 
  -9   3  12        0.04        1.10      1.73 o 
  -8   3  12        1.51        0.93      2.46 o 
  -7   3  12      105.54      101.26      9.72 o 
  -6   3  12      101.04      107.23     13.09 o 
  -5   3  12        2.56        4.79      3.23 o 
  -4   3  12        2.31        2.27      2.45 o 
  -3   3  12        2.13        2.20      2.52 o 
  -2   3  12       24.65       23.99      8.56 o 
  -1   3  12      114.21       94.97      6.35 o 
   0   3  12      161.41      155.74      6.68 o 
   1   3  12       59.70       49.76      6.84 o 
   2   3  12      799.02      811.07     21.61 o 
   3   3  12        2.48        4.84      2.67 o 
   4   3  12      347.18      421.12     37.38 o 
   5   3  12        8.48        8.36      4.76 o 
   6   3  12      267.93      315.26     24.64 o 
   7   3  12        1.15        2.37      2.70 o 
   8   3  12       43.28       15.70     10.40 o 
 -11   4  12       22.45       20.40     13.47 o 
 -10   4  12        7.91       10.74      6.29 o 
  -9   4  12       27.17       38.89     18.59 o 
  -8   4  12       10.27        7.99      4.87 o 
  -7   4  12        2.41        2.16      2.96 o 
  -6   4  12       83.58       96.06     18.47 o 
  -5   4  12       82.13      110.59     14.00 o 
  -4   4  12      151.73      150.07     13.43 o 
  -3   4  12        0.63        2.06      2.46 o 
  -2   4  12       13.06       20.52      9.69 o 
  -1   4  12      146.47      165.97      9.36 o 
   0   4  12       29.35       33.62     14.76 o 
   1   4  12      160.99      171.01     17.65 o 
   2   4  12       52.49       37.76     11.20 o 
   3   4  12        0.00        2.59      2.54 o 
   4   4  12        8.05        5.45      4.15 o 
   5   4  12      234.48      135.94     66.43 o 
   6   4  12        6.81        3.68      3.16 o 
   7   4  12        2.19        1.06      2.41 o 
  -9   5  12        9.44       10.29      6.70 o 
  -8   5  12        3.89        1.53      1.52 o 
  -7   5  12       49.71       59.47     10.52 o 
  -6   5  12        9.63       11.94      8.20 o 
  -5   5  12      184.44      158.04     68.64 o 
  -4   5  12       74.51       97.67     12.43 o 
  -3   5  12       33.36       47.48     16.06 o 
  -2   5  12       38.04       54.08     21.15 o 
  -1   5  12        1.54        0.33      3.40 o 
   0   5  12       46.19       46.23     23.85 o 
   1   5  12       68.10       71.52     14.88 o 
   2   5  12        9.35        8.67      8.86 o 
   3   5  12        9.97        5.03      6.65 o 
   4   5  12        3.53        1.67      3.09 o 
   5   5  12        0.72        1.00      3.85 o 
   6   5  12        0.09        1.39      2.59 o 
  -6   6  12       23.90        1.08      8.92 o 
  -5   6  12       23.60       16.90     17.34 o 
  -4   6  12       66.57       91.00     14.81 o 
  -3   6  12       26.24       23.63     17.74 o 
  -2   6  12       92.19       83.62     42.65 o 
  -1   6  12       14.58       18.13      8.10 o 
   0   6  12        2.81        3.18      3.62 o 
   1   6  12       22.05       22.39     28.62 o 
   2   6  12        5.77        2.91      3.69 o 
   3   6  12        6.16        3.70      5.17 o 
 -13   1  13        0.93        0.86      2.25 o 
 -12   1  13       59.19       63.57     20.35 o 
 -11   1  13       18.60       17.57      6.72 o 
 -10   1  13       16.15       11.33      6.55 o 
  -9   1  13       28.72       31.36     11.55 o 
  -8   1  13       25.92       33.13     10.14 o 
  -7   1  13        5.14        5.11      2.82 o 
  -6   1  13      289.32      274.40     10.58 o 
  -5   1  13       57.29       51.32      4.63 o 
  -4   1  13        0.03        0.50      0.95 o 
  -3   1  13       88.92       86.11      4.50 o 
  -2   1  13      285.02      291.47      9.93 o 
  -1   1  13      204.01      200.25      7.73 o 
   0   1  13      135.21      126.47      6.41 o 
   1   1  13       25.28       38.85      7.27 o 
   2   1  13      587.96      604.79     19.83 o 
   3   1  13        4.58        7.88      3.49 o 
   4   1  13      154.43      152.91      9.60 o 
   5   1  13      250.23      254.42     12.74 o 
   6   1  13      116.80      137.18      8.55 o 
   7   1  13       23.49       20.45      7.39 o 
   8   1  13        3.13        2.21      3.32 o 
   9   1  13       28.01       40.00     10.90 o 
 -12   2  13        6.75       14.29      6.75 o 
 -11   2  13        2.58        4.87      3.07 o 
 -10   2  13       14.90       13.95      5.91 o 
  -9   2  13        7.12        7.77      4.63 o 
  -8   2  13      268.48      264.01     15.16 o 
  -7   2  13      356.64      379.57     13.75 o 
  -6   2  13       19.44       21.55      5.82 o 
  -5   2  13       26.36       25.41      4.20 o 
  -4   2  13       68.78       47.58      5.69 o 
  -3   2  13      192.78      174.94     27.07 o 
  -2   2  13      189.38      193.34      8.31 o 
  -1   2  13       34.77       29.98      5.70 o 
   0   2  13       35.21       37.00      7.99 o 
   1   2  13        0.50        1.64      2.22 o 
   2   2  13      250.97      272.20      9.93 o 
   3   2  13       36.84       49.46      9.00 o 
   4   2  13       42.07       46.54     10.04 o 
   5   2  13        4.13        7.80      3.66 o 
   6   2  13      114.95      125.39      8.27 o 
   7   2  13      124.50      143.51      9.45 o 
   8   2  13       15.64       16.00     10.77 o 
   9   2  13       13.20        5.00      5.42 o 
 -12   3  13        5.89        7.67      4.66 o 
 -11   3  13        1.22        3.38      3.00 o 
 -10   3  13       47.06       58.45     16.49 o 
  -9   3  13       48.04       48.03     20.09 o 
  -8   3  13       12.72       13.87      7.06 o 
  -7   3  13       17.15       19.39      6.69 o 
  -6   3  13      111.34      127.27     14.62 o 
  -5   3  13      232.93      245.29     13.81 o 
  -4   3  13      502.37      507.88     18.95 o 
  -3   3  13        9.13        8.12      3.60 o 
  -1   3  13       43.24       45.44      8.51 o 
   0   3  13      181.09      138.06     25.35 o 
   1   3  13       42.86       54.46      7.51 o 
   2   3  13       87.50       79.05      5.18 o 
   3   3  13      112.36      126.23      7.71 o 
   4   3  13       96.44       67.19     22.66 o 
   5   3  13      528.94      578.41     79.89 o 
   6   3  13      133.72      123.41     10.13 o 
   7   3  13        1.07        3.02      3.06 o 
   8   3  13        0.04        1.30      2.18 o 
 -10   4  13        5.64        4.31      4.23 o 
  -9   4  13       42.05       64.02     18.62 o 
  -8   4  13       20.49       16.20      6.54 o 
  -7   4  13        2.41        2.59      2.59 o 
  -6   4  13        6.98        7.17      4.06 o 
  -5   4  13       62.03       92.32     10.89 o 
  -4   4  13      118.89      137.73     13.93 o 
  -3   4  13       11.46       10.39      4.71 o 
  -2   4  13       38.69       42.27      7.58 o 
  -1   4  13      278.25      342.46     17.52 o 
   0   4  13       19.56       13.74      8.19 o 
   1   4  13       34.82       27.66     13.38 o 
   2   4  13        0.69        1.47      2.31 o 
   3   4  13       56.50       70.27     11.48 o 
   4   4  13        1.98        0.91      1.80 o 
   5   4  13        5.49        2.31      2.19 o 
   6   4  13       19.37       10.07     10.23 o 
   7   4  13        7.36        3.03      2.65 o 
  -9   5  13       18.61       17.03     19.11 o 
  -8   5  13       10.49        7.57      8.32 o 
  -7   5  13        8.17        7.48      6.53 o 
  -6   5  13      129.32      154.82     13.25 o 
  -5   5  13       17.83       15.60      8.95 o 
  -4   5  13       16.94       11.47     10.71 o 
  -3   5  13      260.64      335.01     31.68 o 
  -2   5  13      115.55      133.93     18.87 o 
  -1   5  13        3.66        1.82      2.90 o 
   0   5  13       71.13       79.61     11.23 o 
   1   5  13       53.26       73.63     12.76 o 
   2   5  13       16.07       13.62      7.18 o 
   3   5  13        3.80        0.26      2.85 o 
   4   5  13        0.03        0.17      3.48 o 
   5   5  13        7.87        5.56      6.65 o 
  -5   6  13       64.89       35.05     38.85 o 
  -4   6  13       31.03       22.02     21.85 o 
  -3   6  13       21.24       16.02     12.46 o 
  -2   6  13       28.66       27.13     25.35 o 
  -1   6  13        0.37        1.08      3.38 o 
   0   6  13        1.10        1.46      2.72 o 
   1   6  13        0.15        1.88      3.71 o 
   2   6  13      103.64      106.06     32.61 o 
 -13   0  14        0.23        2.55      3.43 o 
 -12   0  14      314.81      394.39     18.00 o 
 -11   0  14       17.21       17.28     11.24 o 
 -10   0  14      146.20      149.38     20.60 o 
  -9   0  14      309.03      304.24     33.32 o 
  -8   0  14        3.80        3.41      3.57 o 
  -7   0  14     1093.24     1054.03     45.18 o 
  -6   0  14       18.65       23.20     12.38 o 
  -5   0  14      710.93      701.44     45.73 o 
  -4   0  14      359.08      389.97     18.44 o 
  -3   0  14      292.72      320.41     15.73 o 
  -2   0  14      196.16      207.48     13.58 o 
  -1   0  14       18.97       23.61     12.32 o 
   0   0  14        8.83        3.87      3.18 o 
   1   0  14       18.25       18.05      9.98 o 
   2   0  14       51.45       72.79     10.43 o 
   3   0  14      186.75      183.05     16.15 o 
   4   0  14       22.87       17.26     12.80 o 
   5   0  14       18.22       28.91     10.69 o 
   6   0  14       36.86       45.51     24.20 o 
   7   0  14      309.10      386.57     27.30 o 
   8   0  14        3.32        2.56      4.28 o 
   9   0  14      305.69      430.86     59.05 o 
 -12   1  14        1.27        3.66      3.13 o 
 -11   1  14      146.64      175.32     14.25 o 
 -10   1  14       47.21       45.55      8.01 o 
  -9   1  14       14.12       10.98      4.35 o 
  -8   1  14       28.62       17.12      5.28 o 
  -7   1  14      472.34      477.88     16.72 o 
  -6   1  14       51.63       55.15     10.12 o 
  -5   1  14      268.36      273.43     10.66 o 
  -4   1  14        0.10        0.56      1.18 o 
  -3   1  14       94.38       94.58      7.54 o 
  -2   1  14      451.93      479.10     17.87 o 
  -1   1  14        0.47        0.73      1.77 o 
   0   1  14      112.63      120.78      7.32 o 
   1   1  14       15.01       15.57      5.75 o 
   2   1  14      221.79      218.76      8.93 o 
   3   1  14        2.98        2.83      2.93 o 
   4   1  14       43.53       49.77     12.71 o 
   5   1  14       25.99       25.59      9.29 o 
   6   1  14       71.99       87.57     11.35 o 
   7   1  14       29.69       26.43     10.83 o 
   8   1  14      124.72      141.91     19.44 o 
   9   1  14        5.50        3.21      3.13 o 
 -12   2  14        1.73        2.09      2.83 o 
 -11   2  14        4.34        4.60      3.69 o 
 -10   2  14        1.10        1.92      2.37 o 
  -9   2  14       13.34        4.84      3.64 o 
  -8   2  14       38.24       47.97     13.98 o 
  -7   2  14      138.16      138.63     15.44 o 
  -6   2  14      627.95      655.78     22.15 o 
  -5   2  14       72.41       82.30      5.58 o 
  -4   2  14       33.09       17.21      7.10 o 
  -3   2  14      737.98      768.62     22.24 o 
  -2   2  14        7.36        6.59      2.52 o 
  -1   2  14        2.37        3.16      1.45 o 
   0   2  14       16.72       15.20      6.09 o 
   1   2  14      153.01      150.82      9.95 o 
   2   2  14      310.56      309.56     13.00 o 
   3   2  14       23.65       23.58      7.51 o 
   4   2  14      213.91      250.19     18.40 o 
   5   2  14      120.15      132.60      9.72 o 
   6   2  14        0.42        1.91      1.83 o 
   7   2  14       29.30       26.67     15.20 o 
   8   2  14       30.95        8.53     13.70 o 
 -11   3  14       35.83       41.54     18.86 o 
 -10   3  14       11.38        8.96      6.64 o 
  -9   3  14        9.68       11.88      7.49 o 
  -8   3  14        0.06        2.59      2.69 o 
  -7   3  14      103.87      104.96      8.08 o 
  -6   3  14      224.59      239.80     20.11 o 
  -5   3  14        0.30        1.40      1.85 o 
  -4   3  14      188.95      163.77      9.55 o 
  -3   3  14       10.70        9.09      4.36 o 
  -2   3  14      380.70      447.42     18.08 o 
  -1   3  14       31.67       30.11     10.55 o 
   0   3  14      258.55      291.35     13.01 o 
   1   3  14       64.36       38.88     13.70 o 
   2   3  14        6.20        4.09      2.74 o 
   3   3  14        2.32        2.74      3.29 o 
   4   3  14       51.28       46.61     12.01 o 
   5   3  14       19.08       11.78      8.22 o 
   6   3  14       17.51       15.71     16.25 o 
   7   3  14       77.46       62.60     22.66 o 
 -10   4  14        4.55        8.52      3.94 o 
  -9   4  14       14.77       11.98      8.96 o 
  -8   4  14       60.97       32.25     26.51 o 
  -7   4  14        4.00        6.19      4.49 o 
  -6   4  14       10.45       15.26      7.61 o 
  -5   4  14       42.24       43.33     10.16 o 
  -4   4  14        2.80        1.54      1.97 o 
  -3   4  14        0.24        0.95      2.31 o 
  -2   4  14        6.87        9.07      3.82 o 
  -1   4  14      216.61      246.56     28.15 o 
   0   4  14        5.11        2.21      3.32 o 
   1   4  14       25.58       27.84     14.87 o 
   2   4  14        8.43       13.04      7.22 o 
   3   4  14       35.84       14.23     14.05 o 
   5   4  14       55.15       20.78     29.58 o 
   6   4  14       47.72       41.52      6.84 o 
  -8   5  14        3.24        2.97      2.86 o 
  -7   5  14       14.18        9.53      7.96 o 
  -6   5  14        3.31        2.91      3.21 o 
  -5   5  14       17.70       21.20     14.96 o 
  -4   5  14        1.97        4.09      6.15 o 
  -3   5  14       34.14       28.99      7.77 o 
  -2   5  14        8.45       11.33      7.43 o 
  -1   5  14       45.68       43.44      8.96 o 
   0   5  14        0.00        3.25      3.87 o 
   1   5  14        6.29        7.77      5.66 o 
   2   5  14        4.72        1.62      2.74 o 
   3   5  14        0.27        0.84      3.50 o 
   4   5  14       10.98        3.08      4.60 o 
  -4   6  14        1.44        2.91      2.89 o 
  -3   6  14       68.74      101.97     37.23 o 
  -2   6  14        4.71        1.32      2.64 o 
  -1   6  14       60.74       30.78     38.18 o 
   0   6  14       17.03       23.53     20.57 o 
 -12   1  15        0.20        1.28      2.51 o 
 -11   1  15       51.43       52.43     22.72 o 
 -10   1  15       12.95        9.37      5.41 o 
  -9   1  15       17.05       14.28      5.81 o 
  -8   1  15       13.45       19.33      6.56 o 
  -7   1  15       47.28       40.30      6.84 o 
  -6   1  15      201.18      205.22      8.73 o 
  -5   1  15       30.59       27.14      8.99 o 
  -4   1  15      261.06      241.37      8.22 o 
  -3   1  15       11.75        8.09      3.27 o 
  -2   1  15       10.06        4.94      2.72 o 
  -1   1  15       47.12       47.00      9.91 o 
   0   1  15        0.01        1.15      1.73 o 
   1   1  15      441.12      489.03     21.26 o 
   2   1  15      241.17      223.68     11.35 o 
   3   1  15       33.45       36.98      9.33 o 
   4   1  15       15.42       10.77      4.91 o 
   5   1  15        0.29        2.06      1.91 o 
   6   1  15        0.05        1.15      2.55 o 
   7   1  15      122.00      155.57     41.70 o 
   8   1  15       23.14        9.18      4.67 o 
 -12   2  15        2.54        3.95      3.90 o 
 -11   2  15       12.61       12.06      8.97 o 
 -10   2  15       37.77       32.02     12.68 o 
  -9   2  15       13.73        9.91      7.22 o 
  -8   2  15        5.94        7.45      3.71 o 
  -7   2  15       96.20       92.09     14.59 o 
  -6   2  15        5.02        5.36      3.14 o 
  -5   2  15        9.36        9.40      3.48 o 
  -4   2  15      235.79      258.34     13.71 o 
  -3   2  15      191.36      130.37     25.70 o 
  -2   2  15       66.58       50.03     10.56 o 
  -1   2  15       39.91       39.77      7.17 o 
   0   2  15        0.68        0.79      1.37 o 
   1   2  15      259.99      281.80     11.72 o 
   2   2  15       93.17      113.25      7.83 o 
   3   2  15      247.39      251.56     19.11 o 
   4   2  15       23.32       26.68      9.87 o 
   5   2  15        0.05        1.61      2.06 o 
   6   2  15       27.31       31.88     17.19 o 
   7   2  15        8.84        3.51      2.97 o 
   8   2  15       95.03       56.88     33.11 o 
 -11   3  15        6.57        5.95      4.04 o 
 -10   3  15        6.94        5.52      4.34 o 
  -9   3  15       23.95       20.13     12.71 o 
  -8   3  15       32.54       35.40     16.32 o 
  -7   3  15       22.94       24.95      9.53 o 
  -6   3  15       91.00       99.03     11.72 o 
  -5   3  15        9.35       12.47      6.13 o 
  -4   3  15      149.65      160.30     11.01 o 
  -3   3  15      404.48      400.67     19.67 o 
  -2   3  15        5.54        5.48      3.28 o 
  -1   3  15      112.03      120.31      8.58 o 
   0   3  15        0.00        0.89      1.27 o 
   1   3  15       34.01       33.48     11.91 o 
   2   3  15       22.29       17.17      4.83 o 
   3   3  15        0.84        0.60      1.87 o 
   4   3  15      395.76      420.04     42.62 o 
   5   3  15      273.91       59.52     18.21 o 
   6   3  15        8.19        5.48      3.64 o 
   7   3  15       14.39       10.10      7.10 o 
 -10   4  15       17.16       11.85      8.90 o 
  -9   4  15        0.03        1.01      2.11 o 
  -8   4  15      127.09      156.88     29.24 o 
  -7   4  15        0.08        1.76      2.27 o 
  -6   4  15       12.66       11.05      5.56 o 
  -5   4  15      104.78      126.88     12.44 o 
  -4   4  15      102.21       99.42      9.14 o 
  -3   4  15       13.62       19.09      8.67 o 
  -2   4  15      381.27      453.93     19.29 o 
  -1   4  15       99.39      104.93     14.37 o 
   0   4  15       34.37       27.44     16.11 o 
   1   4  15      143.91      139.75     29.21 o 
   2   4  15       44.95       17.76     15.67 o 
   3   4  15       69.17       98.34     14.91 o 
   4   4  15       55.60       68.34     53.87 o 
   5   4  15      359.31       64.00     14.51 o 
  -7   5  15        5.58        1.46      3.96 o 
  -6   5  15      192.07      240.68     19.66 o 
  -5   5  15        0.74        0.93      2.69 o 
  -4   5  15       22.34       16.25     10.42 o 
  -3   5  15       60.86       67.68     15.81 o 
  -2   5  15        2.45        3.37      3.05 o 
  -1   5  15        5.70        3.30      3.71 o 
   0   5  15       25.42       22.82     14.80 o 
   1   5  15       59.02       81.98     25.49 o 
   2   5  15        1.45       -0.22      3.37 o 
   3   5  15       68.46       58.23     38.41 o 
 -12   0  16      150.66      185.00     20.40 o 
 -11   0  16      111.94      158.32     15.23 o 
 -10   0  16        9.08        8.20      5.03 o 
  -9   0  16       81.87      103.06     15.19 o 
  -8   0  16       49.27       57.48     26.15 o 
  -7   0  16       53.39       62.81     17.33 o 
  -6   0  16      698.44      722.68     32.97 o 
  -5   0  16      294.66      202.68     54.42 o 
  -4   0  16      488.94      502.15     27.13 o 
  -3   0  16        4.99        4.36      4.40 o 
  -2   0  16       54.62       27.55     18.23 o 
  -1   0  16       11.74       15.46      9.54 o 
   0   0  16      975.27     1024.12     40.84 o 
   1   0  16      217.11      265.70     17.35 o 
   2   0  16      558.58      635.85     36.24 o 
   3   0  16      126.08      143.97     19.67 o 
   4   0  16      112.26      160.82     19.07 o 
   5   0  16        3.83        2.76      4.51 o 
   6   0  16      128.57      143.35     20.54 o 
   7   0  16       17.97       12.04     11.63 o 
   8   0  16       12.45        5.38      6.11 o 
 -12   1  16        0.43        3.66      4.51 o 
 -11   1  16       66.59       88.97     10.69 o 
 -10   1  16        0.12        1.21      2.34 o 
  -9   1  16       32.91       29.23     12.85 o 
  -8   1  16        3.28        4.60      2.40 o 
  -7   1  16       64.99       64.55      8.17 o 
  -6   1  16       32.88       23.28      7.74 o 
  -5   1  16      255.93      247.13     11.19 o 
  -4   1  16       60.20       58.80      6.99 o 
  -3   1  16       47.53       45.63      5.78 o 
  -2   1  16       53.07       45.76      6.12 o 
  -1   1  16      609.50      639.27     24.54 o 
   0   1  16       73.33       83.85      7.54 o 
   1   1  16        5.42        4.89      2.77 o 
   2   1  16      219.43      275.74     14.08 o 
   3   1  16      152.80      173.26     16.61 o 
   4   1  16        3.64        2.66      2.38 o 
   5   1  16      282.53      375.40     14.97 o 
   6   1  16       32.09       26.95     14.14 o 
   7   1  16       13.95        7.47      3.83 o 
 -11   2  16        5.10        8.86      5.94 o 
 -10   2  16        0.13        1.84      2.75 o 
  -9   2  16        3.20        3.45      2.80 o 
  -8   2  16       27.61       27.40     10.24 o 
  -7   2  16       74.85       83.31      8.81 o 
  -6   2  16      175.47      185.23     17.03 o 
  -5   2  16       20.26       15.18      9.04 o 
  -4   2  16       56.87       56.85     14.00 o 
  -3   2  16        8.94        9.64      3.72 o 
  -2   2  16       17.35        7.79      3.33 o 
  -1   2  16      217.27      197.16     27.20 o 
   0   2  16       57.07       65.14      7.02 o 
   1   2  16      191.22      191.03     18.75 o 
   2   2  16        6.32        3.03      2.14 o 
   3   2  16       92.91      112.81      6.93 o 
   4   2  16       41.29       40.54      8.84 o 
   5   2  16       34.51       23.57     10.25 o 
   6   2  16       57.97       72.59     10.39 o 
   7   2  16       79.93       34.44     31.42 o 
 -10   3  16       12.54       11.86      5.75 o 
  -9   3  16       24.64       10.54      7.82 o 
  -8   3  16        7.74       14.67     10.52 o 
  -7   3  16       45.88       34.45     16.44 o 
  -6   3  16       29.43       28.35     11.80 o 
  -5   3  16       22.71       26.69     10.80 o 
  -4   3  16        8.48        3.42      2.72 o 
  -3   3  16       33.12       31.23     14.16 o 
  -2   3  16      103.41      100.85     11.96 o 
  -1   3  16      144.04      147.53     14.54 o 
   0   3  16       36.95       48.82     17.61 o 
   1   3  16       45.21       60.24      8.69 o 
   2   3  16        4.45        2.15      2.32 o 
   3   3  16      299.21      311.55     37.86 o 
   4   3  16       27.78       24.98      6.05 o 
   5   3  16      240.53      270.08     40.35 o 
   6   3  16        0.14        1.10      2.51 o 
  -9   4  16       10.82       14.18      8.42 o 
  -8   4  16       28.17       22.75     16.80 o 
  -7   4  16       64.76       55.30     12.96 o 
  -6   4  16       11.32       13.14      8.38 o 
  -5   4  16        0.88        2.30      2.40 o 
  -4   4  16      116.95      144.25     15.54 o 
  -3   4  16        2.56        2.37      1.99 o 
  -2   4  16       20.52       22.43     13.52 o 
  -1   4  16       15.68       15.02     10.81 o 
   0   4  16        0.02        1.49      2.47 o 
   1   4  16       22.70       24.42     16.47 o 
   2   4  16       51.57       53.60     51.41 o 
   3   4  16        1.37        2.50      3.52 o 
   4   4  16        5.57        2.65      4.06 o 
   5   4  16      161.82      112.15     90.16 o 
  -7   5  16        0.38        1.55      2.15 o 
  -6   5  16       34.03       21.62     13.47 o 
  -5   5  16        0.99        0.97      2.50 o 
  -4   5  16      100.27      119.06     18.97 o 
  -3   5  16       10.46       14.57      9.70 o 
  -2   5  16        7.71       12.01      8.64 o 
  -1   5  16       74.86       71.47     17.46 o 
   0   5  16       20.19       14.20     13.57 o 
   1   5  16        0.15        2.12      5.72 o 
   2   5  16       23.48       14.86     13.23 o 
 -11   1  17        2.81        3.19      3.10 o 
 -10   1  17       33.71       30.81     18.03 o 
  -9   1  17        0.73        2.44      2.97 o 
  -8   1  17        3.67        4.14      2.78 o 
  -7   1  17      104.37      105.76      8.20 o 
  -6   1  17       72.76       83.60      8.59 o 
  -5   1  17      278.83      102.14    113.24 o 
  -4   1  17        1.67        2.01      2.04 o 
  -3   1  17        0.63        1.54      1.73 o 
  -2   1  17       12.20       10.49      4.74 o 
  -1   1  17       62.05       55.03     10.01 o 
   0   1  17        0.19        1.09      1.94 o 
   1   1  17      147.38      153.50      9.96 o 
   2   1  17       18.32       14.71      5.79 o 
   3   1  17      152.63      178.98      8.46 o 
   4   1  17       59.44       56.88     11.41 o 
   5   1  17        7.48        8.03      5.13 o 
   6   1  17        9.13        8.32      5.95 o 
   7   1  17       93.94       69.64     28.22 o 
 -11   2  17        2.31        8.70      5.54 o 
 -10   2  17       33.71       35.30     15.44 o 
  -9   2  17        8.47        4.71      4.29 o 
  -8   2  17       25.25       20.98      8.71 o 
  -7   2  17       69.10       63.95     17.85 o 
  -6   2  17       33.52       28.13     13.91 o 
  -5   2  17        8.53        7.75      3.59 o 
  -4   2  17        1.58        1.32      2.63 o 
  -3   2  17      366.20      390.74     23.50 o 
  -2   2  17       81.79       85.60     10.05 o 
  -1   2  17      116.83      141.78     10.11 o 
   0   2  17        3.50        0.98      1.52 o 
   1   2  17        0.76        1.44      2.37 o 
   2   2  17       82.59       95.02      9.49 o 
   3   2  17        2.11        1.38      1.96 o 
   4   2  17      227.55      233.06     19.33 o 
   5   2  17        0.77        1.19      2.59 o 
   6   2  17       77.85       48.04     13.88 o 
 -10   3  17       29.52       31.50     17.40 o 
  -9   3  17        5.81        2.88      2.45 o 
  -8   3  17        8.77        9.00      4.69 o 
  -7   3  17       31.58       40.74     16.38 o 
  -6   3  17      202.70      245.13     23.67 o 
  -5   3  17       83.70       92.60     11.13 o 
  -4   3  17       69.80       81.18     12.88 o 
  -3   3  17        1.70        2.06      2.43 o 
  -2   3  17        0.59        1.85      2.66 o 
  -1   3  17       20.50       22.17      9.25 o 
   0   3  17       99.51       97.16     10.51 o 
   1   3  17        1.28        1.94      3.99 o 
   2   3  17        1.93        0.76      1.48 o 
   3   3  17        4.24        1.78      2.40 o 
   4   3  17        1.35        1.00      2.31 o 
   5   3  17        0.79        1.44      2.54 o 
  -8   4  17       79.11       48.54     34.78 o 
  -7   4  17       31.80        9.62     11.66 o 
  -6   4  17       29.59       26.04     14.64 o 
  -5   4  17        0.12        1.00      2.12 o 
  -4   4  17      268.22      345.44     21.78 o 
  -3   4  17        0.88        1.94      4.25 o 
  -2   4  17       17.92       16.48     10.63 o 
  -1   4  17        4.05        1.95      3.60 o 
   0   4  17       65.97       32.36     39.93 o 
   1   4  17       12.11        3.79      5.66 o 
   2   4  17      106.16      125.68     39.73 o 
   3   4  17        0.12        0.71      3.17 o 
   4   4  17        0.24        2.73      4.14 o 
  -6   5  17       57.42       65.28     31.14 o 
  -5   5  17        3.03        2.14      2.25 o 
  -4   5  17        7.19        8.43      7.46 o 
  -3   5  17       10.96        6.34      5.05 o 
  -2   5  17       20.21       19.52      6.46 o 
  -1   5  17        6.80        3.57      3.55 o 
   0   5  17        6.19        5.22      5.71 o 
   1   5  17       24.49        7.84     10.81 o 
 -11   0  18       61.21       84.06     47.94 o 
 -10   0  18       11.45        9.83      5.73 o 
  -9   0  18        0.23        2.76      2.93 o 
  -8   0  18       93.34       95.34     14.06 o 
  -7   0  18       17.60        9.44      5.68 o 
  -6   0  18      516.06      530.95     68.07 o 
  -5   0  18       37.50       37.48     10.62 o 
  -4   0  18      205.88      199.91     17.73 o 
  -3   0  18      307.85      296.68     20.83 o 
  -2   0  18        1.44        4.67      4.19 o 
  -1   0  18       41.14       34.34      9.70 o 
   0   0  18       67.80       85.88     14.01 o 
   1   0  18       98.66       91.76     21.58 o 
   2   0  18       20.07       15.45     10.27 o 
   3   0  18        3.29        1.13      2.54 o 
   4   0  18      204.99      251.00     14.06 o 
   5   0  18      119.23      155.19     12.03 o 
   6   0  18      227.49      307.60     55.30 o 
 -11   1  18        0.02        1.63      2.54 o 
 -10   1  18       42.17       41.99     16.86 o 
  -9   1  18       10.21        8.40      5.62 o 
  -8   1  18       30.31       22.41     13.62 o 
  -7   1  18        5.64        6.46      3.14 o 
  -6   1  18       95.61      108.90     10.68 o 
  -5   1  18        8.79        8.96      4.17 o 
  -4   1  18       41.83       33.67      9.50 o 
  -3   1  18       88.43      100.47      9.55 o 
  -2   1  18      200.54      214.30     12.26 o 
  -1   1  18      585.56      698.17     21.06 o 
   0   1  18       38.75       51.39      8.86 o 
   1   1  18       13.84       15.50      6.92 o 
   2   1  18       34.08       31.31     12.64 o 
   3   1  18       43.30       48.36     10.52 o 
   4   1  18        0.71        1.75      2.70 o 
   5   1  18        1.88        1.75      2.36 o 
   6   1  18        4.30        1.93      2.39 o 
 -10   2  18        0.77        1.71      1.99 o 
  -9   2  18        8.64        6.64      3.83 o 
  -8   2  18        8.81        8.61      4.93 o 
  -7   2  18       62.62       59.52      8.61 o 
  -6   2  18        5.23        7.61      3.89 o 
  -5   2  18        3.44        4.66      3.73 o 
  -4   2  18       18.23       21.33     10.02 o 
  -3   2  18      136.54      139.50     12.66 o 
  -2   2  18      248.25      265.76     10.85 o 
  -1   2  18       35.30       31.98     11.84 o 
   0   2  18       62.15       76.66      8.04 o 
   1   2  18        3.99        3.94      2.03 o 
   2   2  18       26.28       26.33     14.06 o 
   3   2  18       26.50       20.13      5.27 o 
   4   2  18        7.52        3.42      3.60 o 
   5   2  18       15.44        4.22      5.71 o 
  -9   3  18        2.32        1.86      2.35 o 
  -8   3  18       24.75       18.08     12.80 o 
  -7   3  18       41.95       27.59     16.43 o 
  -6   3  18      111.00      111.16     10.08 o 
  -5   3  18      303.73      375.85     22.15 o 
  -4   3  18        2.92        2.56      1.95 o 
  -3   3  18       37.63       29.65     11.03 o 
  -2   3  18       11.41       16.97      8.43 o 
  -1   3  18        4.10        4.69      3.94 o 
   0   3  18        8.23        9.98      5.54 o 
   1   3  18       10.36        5.21      4.61 o 
   2   3  18       52.58       62.78     16.82 o 
   3   3  18        2.76        2.34      3.22 o 
   4   3  18       12.51       13.80     10.27 o 
  -8   4  18        0.07        1.16      2.26 o 
  -7   4  18        1.05        1.69      2.34 o 
  -6   4  18        6.79        4.13      2.95 o 
  -5   4  18       25.65       29.36     14.81 o 
  -4   4  18       31.50       33.86     19.44 o 
  -3   4  18        1.85        5.94      5.82 o 
  -2   4  18       32.43       31.00     21.38 o 
  -1   4  18       99.03       86.71     35.10 o 
   0   4  18       73.99       58.99     23.87 o 
   1   4  18       17.72       42.55     31.11 o 
   2   4  18        0.17        1.93      2.63 o 
   3   4  18       25.56       21.99      8.24 o 
  -4   5  18        1.60        3.95      3.81 o 
  -3   5  18        2.94        1.24      3.52 o 
  -2   5  18        0.53        1.56      2.76 o 
  -1   5  18        1.56        2.26      3.27 o 
 -10   1  19       31.61       32.79     15.12 o 
  -9   1  19        0.37        1.84      1.78 o 
  -8   1  19        7.31        4.50      3.03 o 
  -7   1  19       41.28       34.66     12.92 o 
  -6   1  19        3.40        2.95      2.29 o 
  -5   1  19      120.39      128.21      9.26 o 
  -4   1  19       14.60       13.83      7.12 o 
  -3   1  19      169.35      118.35     36.23 o 
  -2   1  19        0.95        0.65      1.34 o 
  -1   1  19      378.67      414.28     18.10 o 
   0   1  19       15.44        9.94      6.04 o 
   1   1  19       29.42       22.91     10.04 o 
   2   1  19        5.60        4.30      2.97 o 
   3   1  19        2.01        1.48      2.43 o 
   4   1  19      252.62      244.25     34.98 o 
   5   1  19        6.32        2.87      2.34 o 
 -10   2  19        4.01        2.73      3.05 o 
  -9   2  19        0.02        0.97      2.13 o 
  -8   2  19        0.01        1.22      2.06 o 
  -7   2  19       71.80       94.91     11.16 o 
  -6   2  19        4.40        3.14      3.01 o 
  -5   2  19       37.13       40.95     10.59 o 
  -4   2  19       19.70       23.85     12.46 o 
  -3   2  19        0.00        1.04      2.44 o 
  -2   2  19      236.73      252.16     13.72 o 
  -1   2  19       96.04      100.30      8.91 o 
   0   2  19       13.32       11.24      6.07 o 
   1   2  19        2.29        2.05      1.36 o 
   3   2  19        5.35        3.14      3.04 o 
   4   2  19       54.16       49.91     10.78 o 
   5   2  19        1.22        1.32      2.10 o 
  -9   3  19        8.81        4.56      4.15 o 
  -8   3  19        3.84        1.63      2.02 o 
  -7   3  19       46.78       25.34     17.64 o 
  -6   3  19       16.68        6.91      7.04 o 
  -5   3  19       97.08       88.46     18.06 o 
  -4   3  19       70.33       57.78     26.02 o 
  -3   3  19       33.72       25.41     13.82 o 
  -2   3  19        8.02        3.36      2.94 o 
  -1   3  19        0.88        1.23      2.32 o 
   0   3  19       24.47       19.97      7.48 o 
   1   3  19        3.83        5.94      4.45 o 
   2   3  19        5.10        1.58      3.70 o 
   3   3  19        6.21        2.87      3.31 o 
  -7   4  19       45.49       28.19     11.64 o 
  -6   4  19        2.53        1.50      2.33 o 
  -5   4  19        0.18        1.20      3.35 o 
  -4   4  19      219.12      277.48     41.01 o 
  -3   4  19        8.05        4.82      4.16 o 
  -2   4  19        5.66        4.51      4.47 o 
  -1   4  19      122.13      131.62     19.79 o 
   0   4  19        0.64        1.10      3.67 o 
   1   4  19       14.48       18.57     10.00 o 
 -10   0  20        5.40        2.49      6.09 o 
  -9   0  20        0.26        0.44      3.91 o 
  -8   0  20        9.40        9.90     10.00 o 
  -7   0  20       97.82       51.90     44.51 o 
  -6   0  20      117.12       74.64     34.78 o 
  -5   0  20      100.12       87.15     10.78 o 
  -4   0  20      317.63      264.64     87.50 o 
  -3   0  20      313.46      251.04    112.63 o 
  -2   0  20        9.48        7.80      7.61 o 
  -1   0  20       36.04       13.75     20.76 o 
   0   0  20        5.72        1.45      3.35 o 
   1   0  20       64.26       75.22     10.26 o 
   2   0  20       18.90       24.39     16.83 o 
   3   0  20      107.98      139.25     11.16 o 
   4   0  20        2.16        1.76      3.49 o 
 -10   1  20       61.79       80.67     13.73 o 
  -9   1  20       18.90       18.51      8.49 o 
  -8   1  20       40.30       29.00     12.97 o 
  -7   1  20        0.07        1.67      2.24 o 
  -6   1  20       19.60       20.33      9.53 o 
  -5   1  20        3.88        2.98      2.54 o 
  -4   1  20      608.81      718.82     25.34 o 
  -3   1  20       58.57       47.62     16.92 o 
  -2   1  20      155.78      173.28     11.23 o 
  -1   1  20       54.56       67.13     11.71 o 
   0   1  20       11.64        9.61      4.09 o 
   1   1  20       68.79       63.50      9.79 o 
   2   1  20        1.14        1.87      2.30 o 
   3   1  20      225.26       49.98     21.26 o 
   4   1  20        4.05        6.90      6.34 o 
  -9   2  20      100.16      133.63     16.95 o 
  -8   2  20        0.12        1.22      1.94 o 
  -7   2  20        2.24        2.05      2.62 o 
  -6   2  20        0.03        1.27      2.84 o 
  -5   2  20       39.15       36.06     17.31 o 
  -4   2  20       57.67       66.44     16.95 o 
  -3   2  20        4.87        5.98      4.54 o 
  -2   2  20      167.29      200.24     10.97 o 
  -1   2  20        8.55        9.67      5.56 o 
   0   2  20       15.36       19.70     10.06 o 
   1   2  20       27.04       12.13     11.22 o 
   2   2  20        9.22        2.44      2.88 o 
   3   2  20       16.49        3.06      3.63 o 
   4   2  20       41.84        3.12     19.32 o 
  -8   3  20       18.25       13.91      6.77 o 
  -7   3  20        3.19        2.28      2.48 o 
  -6   3  20        6.16        5.35      4.44 o 
  -5   3  20       54.61       68.33     26.83 o 
  -4   3  20       27.70       28.83     15.76 o 
  -3   3  20        4.18        1.53      2.57 o 
  -2   3  20        0.80        1.51      1.76 o 
  -1   3  20        1.03        1.65      4.55 o 
   0   3  20       57.55       59.89     47.13 o 
   1   3  20        1.01        2.20      3.49 o 
   2   3  20       10.25        2.47      3.62 o 
  -5   4  20       96.57      131.74     24.07 o 
  -4   4  20       16.29       23.03     19.32 o 
  -3   4  20       41.83       48.58     10.19 o 
  -2   4  20        0.29        1.84      2.99 o 
  -1   4  20        0.13        1.36      3.39 o 
  -9   1  21       37.34       25.29      7.49 o 
  -8   1  21        9.56        3.23      2.45 o 
  -7   1  21        0.11        1.40      1.69 o 
  -6   1  21        6.67        2.85      2.17 o 
  -5   1  21       34.32       22.33      8.40 o 
  -4   1  21        8.95        5.22      3.65 o 
  -3   1  21       93.34      102.43      8.56 o 
  -2   1  21      219.18      191.00     35.29 o 
  -1   1  21        0.71        1.28      1.40 o 
   0   1  21       18.03       22.89     14.35 o 
   1   1  21        3.29        3.12      2.68 o 
   2   1  21        0.11        0.81      1.59 o 
   3   1  21        4.76        2.81      2.77 o 
  -8   2  21        1.95        2.85      2.74 o 
  -7   2  21        0.53        1.08      1.50 o 
  -6   2  21        3.67        0.88      1.80 o 
  -5   2  21       46.50       65.52     16.79 o 
  -4   2  21       10.30        6.49      3.50 o 
  -3   2  21        0.79        1.53      2.93 o 
  -2   2  21       89.93       93.45     18.49 o 
  -1   2  21       40.38       25.82     15.83 o 
   0   2  21        5.49        3.98      2.73 o 
   1   2  21        6.65        5.40      5.32 o 
   2   2  21       32.01       23.02     15.90 o 
  -6   3  21       71.16       87.28     16.73 o 
  -5   3  21       28.89       33.65     17.88 o 
  -4   3  21        0.00        0.73      2.07 o 
  -3   3  21       20.60        6.78      5.48 o 
  -2   3  21        3.60        3.36      3.98 o 
  -1   3  21       17.04       12.02      8.42 o 
   0   3  21       38.55       26.03     16.18 o 
   1   3  21       50.15       33.34     13.38 o 
  -8   0  22        0.06        3.30      4.04 o 
  -7   0  22        3.51        3.67      6.90 o 
  -6   0  22      154.37      162.37     18.72 o 
  -5   0  22        7.14        1.46      1.75 o 
  -4   0  22       50.51       14.23     26.71 o 
  -3   0  22       18.35       12.62     11.51 o 
  -2   0  22      145.88       44.37     13.26 o 
  -1   0  22      430.34      408.18    118.30 o 
   0   0  22      138.11      103.70     86.10 o 
   1   0  22      133.18        2.52     16.83 o 
   2   0  22       15.01        3.46      9.59 o 
  -8   1  22       20.25        3.81     11.78 o 
  -7   1  22       11.15       12.69     10.97 o 
  -6   1  22        0.28        2.29      3.54 o 
  -5   1  22      178.82       24.54      6.67 o 
  -4   1  22       12.08        5.62      5.24 o 
  -3   1  22        1.19        1.21      1.87 o 
  -2   1  22       15.77       20.87     13.07 o 
  -1   1  22      140.11      158.34     14.57 o 
   0   1  22       60.62       66.63     13.89 o 
   1   1  22       11.10        3.80      2.97 o 
   2   1  22       87.63       37.95     34.06 o 
  -7   2  22        4.91        2.86      2.83 o 
  -6   2  22       19.09        7.41      7.35 o 
  -5   2  22       74.44       75.25     12.68 o 
  -4   2  22       14.19       18.19      9.34 o 
  -3   2  22       22.23        7.41      7.74 o 
  -2   2  22        6.10        4.11      3.59 o 
  -1   2  22        2.75        1.60      2.29 o 
   0   2  22       20.56        4.55      9.77 o 
   1   2  22       64.38       68.18     48.55 o 
  -4   3  22       32.57       17.96     11.88 o 
  -3   3  22        0.44        0.76      2.47 o 
  -2   3  22       28.10        6.81     20.62 o 
  -6   1  23       39.32       19.02      9.80 o 
  -5   1  23        8.85        3.12      2.73 o 
  -4   1  23      121.95       97.45     38.02 o 
  -3   1  23        7.13        5.93      6.28 o 
  -2   1  23       96.55      107.81     16.94 o 
  -1   1  23       47.29       32.16     12.36 o 
   0   1  23      163.19      127.71     64.29 o 
  -5   2  23       35.06       17.20      7.03 o 
  -4   2  23       20.73        7.60      9.36 o 
  -3   2  23      133.48      134.22     29.39 o 
  -2   2  23       34.09       14.51     18.00 o 
  -4   0  24       14.97       11.41     11.99 o 
  -3   0  24        6.59        9.19     10.37 o 
  -2   0  24        7.46       10.64     10.47 o 
                                                 
